# Supplementary material for: Transcriptomics of cytokinin and auxin metabolism and signaling genes during seed maturation in dormant and non-dormant wheat genotypes
Source: Sci Rep. 2019 Mar 8;9:3983. doi: 10.1038/s41598-019-40657-9 (PMC6408541; doi:10.1038/s41598-019-40657-9)
Supplement: Supplementary file 2 — Table S1 [file 41598_2019_40657_MOESM2_ESM.xlsx]

## Sheet: CKmet
Table S1. Expression patterns of probesets representing cytokinin and auxin metabolism and signaling genes in the embryo of AC Domain and RL4452 genotypes during seed maturation.
AC-20, AC-30, AC-40, and AC-50 indicate AC domain samples at 20, 30, 40, and 50 days after anthesis; RL-20, RL-30, RL-40, and RL-50 indicate RL4452 samples at 20, 30, 40, and 50 days after anthesis.
			AC-30/AC-20			AC-40/AC-30			AC-50/AC-40			AC-50/AC-20			AC-50/AC-30			AC-40/AC-20			RL-30/RL-20			RL-40/RL-30			RL-50/RL-40			RL-50/RL-20			RL-50/RL-30			RL-40/RL-20			AC-20/RL-20			AC-30/RL-30			AC-40/RL-40			AC-50/RL-50
	Gene	Probeset	P-value	log2 (Fold change)	Symmetrical raw fold change	P-value	log2(Fold change)	Symmetrical raw fold change	P-value	log2(Fold change)	Symmetrical raw fold change	P-value	log2(Fold change)	Symmetrical raw fold change	P-value	log2(Fold change)	Symmetrical raw fold change	P-value	log2(Fold change)	Symmetrical raw fold change	P-value	log2(Fold change)	Symmetrical raw fold change	P-value	log2(Fold change)	Symmetrical raw fold change	P-value	log2(Fold change)	Symmetrical raw fold change	P-value	log2(Fold change)	Symmetrical raw fold change	P-value	log2(Fold change)	Symmetrical raw fold change	P-value	log2(Fold change)	Symmetrical raw fold change	P-value	log2(Fold change)	Symmetrical raw fold change	P-value	log2(Fold change)	Symmetrical raw fold change	P-value	log2(Fold change)	Symmetrical raw fold change	P-value	log2(Fold change)
CK-met-01	IPT	Ta.27062.1.S1_at	0.928635	0.0127991	1.00891	0.765174	0.0436107	1.03069	0.675973	0.0704701	1.05006	0.418763	0.12688	1.09193	0.370806	0.114081	1.08228	0.72445	0.0564098	1.03988	0.577111	-0.0833232	-1.05946	0.658325	0.148949	1.10876	0.538471	0.212237	1.15848	0.153136	0.277862	1.2124	0.176942	0.361185	1.28448	0.824914	0.0656254	1.04654	0.713059	-0.0516359	-1.03644	0.774192	0.0444864	1.03132	0.851233	-0.0608515	-1.04308	0.309879	-0.202618
CK-met-02	IPT	Ta.27550.1.S1_at	0.0119326	0.571249	1.48581	0.0270118	0.59432	1.50976	0.0124665	-0.247157	-1.18687	0.00140945	0.918412	1.89003	0.0756928	0.347163	1.27206	0.000554899	1.16557	2.24322	0.0030858	1.32138	2.49905	0.293588	0.0978055	1.07014	0.850002	0.0135603	1.00944	0.00223612	1.43275	2.6996	0.0595885	0.111366	1.08025	0.00424115	1.41919	2.67435	0.0421804	0.362358	1.28553	0.0634319	-0.387773	-1.30837	0.235923	0.108742	1.07829	0.0232226	-0.151975
CK-met-03	LOG	Ta.10410.1.S1_at	0.0253289	-0.520957	-1.43491	0.15313	0.508723	1.42279	0.352084	0.270632	1.20634	0.158203	0.258398	1.19615	0.000810581	0.779355	1.71636	0.954827	-0.0122338	-1.00852	0.907969	-0.0124298	-1.00865	0.733908	-0.0899773	-1.06435	0.642373	0.291068	1.22355	0.739655	0.188661	1.1397	0.726116	0.201091	1.14957	0.687844	-0.102407	-1.07356	0.710273	0.0606037	1.0429	0.034291	-0.447923	-1.36408	0.675976	0.150777	1.11017	0.816058	0.130341
CK-met-04	LOG	TaAffx.92200.1.A1_s_at	0.371979	-0.210634	-1.1572	0.591461	0.0533971	1.03771	0.0141566	0.853308	1.80664	0.0307262	0.696072	1.62009	0.00431666	0.906705	1.87476	0.506648	-0.157236	-1.11515	0.191447	-0.154257	-1.11285	0.395393	-0.181124	-1.13377	0.0352055	0.879138	1.83928	0.0214405	0.543756	1.45776	0.0196106	0.698014	1.62227	0.168867	-0.335382	-1.26171	0.96535	-0.00975083	-1.00678	0.443604	-0.0661269	-1.0469	0.437981	0.168395	1.12381	0.262845	0.142564
CK-met-05	LOG	TaAffx.12490.1.S1_at	0.43586	0.111669	1.08048	0.798722	0.0189168	1.0132	0.389173	-0.18673	-1.13818	0.745545	-0.0561444	-1.03968	0.447344	-0.167813	-1.12336	0.355418	0.130586	1.09474	0.0381693	-0.665438	-1.58605	0.680186	0.11307	1.08153	0.951721	0.0230528	1.01611	0.193995	-0.529316	-1.44324	0.682416	0.136122	1.09895	0.130142	-0.552369	-1.46649	0.0137703	-0.55316	-1.4673	0.218331	0.223947	1.16792	0.600593	0.129794	1.09414	0.822769	-0.0799889
CK-met-06	LOG	TaAffx.52819.1.S1_at	0.00231724	-1.86289	-3.63737	0.0136892	-0.493944	-1.40829	0.342736	0.088928	1.06358	0.00112037	-2.26791	-4.81626	0.0130401	-0.405017	-1.3241	0.000978701	-2.35684	-5.12247	0.0091566	-2.11921	-4.34456	0.0890678	-0.974558	-1.96504	0.849565	0.0737629	1.05246	0.00670589	-3.02	-8.1117	0.10181	-0.900795	-1.86709	0.00641503	-3.09377	-8.53723	0.022842	-0.978581	-1.97053	0.0669073	-0.722267	-1.64977	0.434378	-0.241654	-1.18235	0.454748	-0.226489
CK-met-07	LOG	TaAffx.92200.1.A1_at	0.10711	-0.221278	-1.16577	0.0886127	0.338512	1.26445	0.123412	0.647701	1.56667	0.0120366	0.764935	1.69929	0.0667592	0.986213	1.98098	0.262629	0.117234	1.08465	0.158872	-0.336359	-1.26257	0.754618	0.0572239	1.04046	0.0571386	0.820456	1.76596	0.113367	0.541321	1.45531	0.0730799	0.87768	1.83742	0.0281513	-0.279135	-1.21347	0.104402	-0.1824	-1.13477	0.748613	-0.0673191	-1.04777	0.0712598	0.213969	1.15987	0.908952	0.0412138
CK-met-08	CKX	Ta.24307.1.A1_at	0.633095	-0.103496	-1.07437	0.397755	0.0805478	1.05742	0.193711	0.133835	1.09721	0.608415	0.110887	1.07989	0.144338	0.214383	1.16021	0.912972	-0.0229483	-1.01603	0.766923	0.0317568	1.02226	0.25991	0.157886	1.11565	0.539236	0.0756196	1.05381	0.108597	0.265263	1.20185	0.2156	0.233506	1.17569	0.0593267	0.189643	1.14048	0.887141	0.0297243	1.02082	0.45251	-0.105529	-1.07589	0.0788157	-0.182867	-1.13514	0.380051	-0.124651
CK-met-09	CKX	Ta.24307.1.S1_at	0.00699007	-0.551481	-1.46559	0.0979223	-0.403404	-1.32262	0.111161	0.301621	1.23253	0.0024532	-0.653265	-1.57272	0.427719	-0.101783	-1.0731	0.000991581	-0.954885	-1.93843	0.0212081	-1.38652	-2.61447	0.57144	-0.0841084	-1.06003	0.323932	-0.146584	-1.10695	0.0146398	-1.61721	-3.06782	0.259814	-0.230692	-1.1734	0.0148774	-1.47063	-2.77143	0.00903537	-0.663601	-1.58403	0.358772	0.171439	1.12618	0.328358	-0.147857	-1.10792	0.10774	0.300348
CK-met-10	CKX	Ta.4850.1.A1_at	0.156995	-0.480943	-1.39566	0.0473565	-0.366268	-1.28901	0.0263659	0.282194	1.21604	0.107613	-0.565018	-1.47941	0.387806	-0.0840744	-1.06001	0.0365082	-0.847212	-1.79902	0.0666228	-1.36533	-2.57636	0.991182	-0.00148682	-1.00103	0.359032	0.170335	1.12532	0.0877867	-1.19649	-2.29181	0.376504	0.168848	1.12416	0.0657901	-1.36682	-2.57901	0.148508	-0.627176	-1.54454	0.154414	0.257214	1.19517	0.348959	-0.107568	-1.07741	0.975332	0.00429177
CK-met-11	CKX	Ta.4850.1.A1_s_at	0.0302708	-0.752574	-1.6848	0.252778	-0.553869	-1.46802	0.0237853	-1.15192	-2.22209	5.9045e-05	-2.45836	-5.49593	0.0486096	-1.70579	-3.26207	0.000112059	-1.30644	-2.47331	0.0572163	-1.29448	-2.45288	0.760456	-0.111734	-1.08053	0.038011	-0.966378	-1.95393	0.00700772	-2.37259	-5.17869	0.0845854	-1.07811	-2.11127	0.0148573	-1.40621	-2.6504	0.301307	-0.136445	-1.09919	0.468863	0.405457	1.32451	0.790827	-0.0366778	-1.02575	0.44564	-0.22222
CK-met-12	CKX	Ta.4850.1.A1_x_at	0.186948	-0.401675	-1.32104	0.313909	-0.282913	-1.21665	0.314087	0.158616	1.11621	0.0827881	-0.525973	-1.4399	0.566245	-0.124298	-1.08998	0.0451192	-0.684588	-1.60724	0.0775734	-1.32434	-2.50419	0.592272	0.078608	1.056	0.765637	0.0646018	1.0458	0.105431	-1.18113	-2.26755	0.424908	0.14321	1.10436	0.0937555	-1.24574	-2.3714	0.10049	-0.70345	-1.62839	0.346629	0.219219	1.1641	0.486248	-0.142302	-1.10366	0.774818	-0.0482884
CK-met-13	CKX	Ta.7220.1.S1_at	0.610909	-0.0157213	-1.01096	0.663219	0.0228422	1.01596	0.267292	0.401564	1.32094	0.0647935	0.408685	1.32747	0.244316	0.424406	1.34202	0.864368	0.00712097	1.00495	0.979276	-0.00267165	-1.00185	0.950113	-0.0110306	-1.00768	0.91662	0.0168623	1.01176	0.96566	0.00316	1.00219	0.963112	0.00583165	1.00405	0.923942	-0.0137023	-1.00954	0.00636746	-0.148003	-1.10804	0.219934	-0.161053	-1.1181	0.444063	-0.12718	-1.09216	0.437885	0.257521
CK-met-14	CKX	Ta.7220.2.A1_at	0.0208376	-0.297393	-1.22892	0.515918	0.115309	1.08321	0.165142	0.320584	1.24884	0.165714	0.1385	1.10076	0.00358643	0.435893	1.35275	0.206069	-0.182084	-1.13452	0.0723868	-0.946887	-1.92771	0.455253	0.0995623	1.07145	0.0826553	0.535086	1.44903	0.402751	-0.312239	-1.24163	0.0366695	0.634648	1.55256	0.0998249	-0.847324	-1.79916	0.0354679	-0.572497	-1.4871	0.0378818	0.0769971	1.05482	0.661484	0.092744	1.0664	0.438173	-0.121758
CK-met-15	CKX	Ta.8530.1.A1_at	0.168363	0.270694	1.20639	0.714672	-0.0699413	-1.04967	0.613431	-0.0764882	-1.05445	0.44808	0.124265	1.08995	0.548984	-0.146429	-1.10683	0.192897	0.200753	1.1493	0.115326	-0.31805	-1.24664	0.289874	0.169116	1.12437	0.819829	0.0340275	1.02387	0.473836	-0.114906	-1.0829	0.289352	0.203144	1.1512	0.292695	-0.148933	-1.10875	0.0423467	-0.395996	-1.31585	0.411049	0.192748	1.14294	0.628014	-0.0463094	-1.03262	0.442221	-0.156825
CK-met-16	cZOG	Ta.16527.1.S1_at	0.390105	0.0790962	1.05636	0.900945	0.00898373	1.00625	0.501309	-0.0390692	-1.02745	0.563884	0.0490108	1.03455	0.601076	-0.0300854	-1.02107	0.342944	0.08808	1.06296	0.572914	-0.117667	-1.08498	0.3082	0.275709	1.21059	0.389544	0.117134	1.08458	0.0151103	0.275176	1.21014	0.159635	0.392843	1.31298	0.262613	0.158042	1.11577	0.749416	-0.0264774	-1.01852	0.447854	0.170286	1.12528	0.478094	-0.0964394	-1.06913	0.0217103	-0.252642
CK-met-17	cZOG	Ta.22120.1.S1_at	0.103247	0.980663	1.97337	0.143205	-0.845045	-1.79632	0.167191	0.712463	1.6386	0.138518	0.848081	1.80011	0.603453	-0.132582	-1.09625	0.79634	0.135619	1.09856	0.0454369	0.708289	1.63387	0.0861744	-0.532089	-1.44602	0.00265853	1.21816	2.3265	0.000232129	1.39436	2.62872	0.0480257	0.686071	1.6089	0.109762	0.1762	1.1299	0.594909	0.261464	1.1987	0.15341	0.533838	1.44778	0.558871	0.220883	1.16545	0.146564	-0.284815
CK-met-18	cZOG	Ta.8495.1.A1_at	0.447851	0.0399698	1.02809	0.0288247	-0.0538246	-1.03801	0.0516626	0.676469	1.59822	0.00367194	0.662615	1.58295	0.0600165	0.622645	1.5397	0.786338	-0.0138548	-1.00965	0.669373	0.0291388	1.0204	0.311553	-0.0496623	-1.03502	0.092545	0.537011	1.45096	0.104646	0.516487	1.43047	0.105128	0.487348	1.40187	0.795542	-0.0205235	-1.01433	0.431415	0.0521047	1.03678	0.00285003	0.0629357	1.04459	0.26207	0.0587734	1.04158	0.487213	0.198232
CK-met-19	cZOG	TaAffx.17044.1.S1_at	0.0105354	-0.975878	-1.96684	0.466827	-0.21963	-1.16444	0.13077	0.429597	1.34686	0.0147302	-0.765911	-1.70044	0.472922	0.209967	1.15666	0.00324419	-1.19551	-2.29026	0.428349	-0.362106	-1.2853	0.368478	0.360173	1.28358	0.985394	-0.00126373	-1.00088	0.988842	-0.00319671	-1.00222	0.362667	0.358909	1.28246	0.993532	-0.00193298	-1.00134	0.983588	0.00464935	1.00323	0.242956	-0.609122	-1.52533	0.0140708	-1.18893	-2.27983	0.0223349	-0.758065
CK-met-20	cZOG	TaAffx.49246.1.A1_at	0.0277762	-0.396301	-1.31613	0.373409	0.225073	1.16884	0.0912598	0.51399	1.42799	0.0245196	0.342761	1.26818	0.0269227	0.739062	1.66909	0.275944	-0.171229	-1.12602	0.574232	-0.192248	-1.14254	0.909079	0.0385486	1.02708	0.166004	0.576453	1.49118	0.244144	0.422753	1.34048	0.159584	0.615001	1.53156	0.63643	-0.1537	-1.11242	0.136932	0.276789	1.21149	0.795886	0.0727358	1.05171	0.423389	0.25926	1.19686	0.392547	0.196797
CK-met-21	GLU	Ta.23909.1.S1_at	0.00231921	-1.27103	-2.41333	0.0153263	-2.83948	-7.15761	0.162553	-0.641703	-1.56017	4.41752e-06	-4.7522	-26.9498	0.0066345	-3.48118	-11.1671	2.74611e-05	-4.1105	-17.2736	0.377698	-0.656354	-1.57609	0.229771	-0.990466	-1.98683	0.0188359	-1.93169	-3.81501	0.00594636	-3.57851	-11.9464	0.0444645	-2.92215	-7.57977	0.00240392	-1.64682	-3.13143	0.547499	-0.0763932	-1.05438	0.38633	-0.691064	-1.61447	0.0102991	-2.54007	-5.81619	0.0544156	-1.25009
CK-met-22	GLU	Ta.23909.1.S1_x_at	0.00178362	-1.3329	-2.51909	0.0308235	-2.72738	-6.62253	0.222724	-0.728211	-1.65658	6.42218e-07	-4.7885	-27.6364	0.00572481	-3.45559	-10.9708	0.000110517	-4.06028	-16.6827	0.343156	-0.678278	-1.60023	0.205965	-1.00721	-2.01002	0.0102704	-1.8436	-3.58905	0.00330093	-3.52909	-11.5442	0.0385822	-2.85081	-7.21406	0.00206928	-1.68549	-3.21649	0.752008	0.0326031	1.02286	0.411453	-0.622021	-1.53903	0.0300468	-2.34219	-5.07073	0.0234682	-1.2268
CK-met-23	GLU	Ta.24442.1.S1_at	0.973902	-0.00808777	-1.00562	0.125646	0.261796	1.19897	0.960123	-0.00576451	-1.004	0.345887	0.247944	1.18751	0.00334867	0.256032	1.19419	0.3509	0.253708	1.19227	0.202403	0.0957594	1.06863	0.710518	0.0227834	1.01592	0.797859	-0.028729	-1.02011	0.453507	0.0898138	1.06423	0.952151	-0.0059456	-1.00413	0.222829	0.118543	1.08564	0.962441	0.011724	1.00816	0.0639154	-0.0921232	-1.06594	0.323646	0.146889	1.10718	0.185593	0.169854
CK-met-24	GLU	Ta.4601.2.S1_at	0.0576615	-0.213823	-1.15976	0.0788163	0.627497	1.54488	0.240122	-0.316079	-1.24494	0.311277	0.0975943	1.06999	0.0159866	0.311417	1.24093	0.0420211	0.413674	1.33207	0.020584	0.345231	1.27035	0.453415	0.0326598	1.0229	0.474737	-0.180992	-1.13366	0.448141	0.196899	1.14623	0.549208	-0.148332	-1.10829	0.0162789	0.377891	1.29944	0.0217195	0.310442	1.24009	0.0123908	-0.248612	-1.18806	0.207945	0.346225	1.27123	0.419884	0.211138
CK-met-25	GLU	TaAffx.58753.1.S1_at	0.20163	0.219371	1.16423	0.810314	-0.0453536	-1.03194	0.261326	0.318004	1.2466	0.0382222	0.492021	1.40641	0.388858	0.27265	1.20802	0.202567	0.174017	1.1282	0.484783	0.159046	1.11655	0.287934	0.220705	1.1653	0.0683819	-0.15006	-1.10962	0.18189	0.229691	1.17258	0.698359	0.0706449	1.05019	0.0728858	0.379751	1.30112	0.655347	-0.0609496	-1.04315	0.997968	-0.000625262	-1.00043	0.0505515	-0.266684	-1.20304	0.419669	0.20138
CK-met-26	GLU	TaAffx.58753.2.S1_s_at	0.581792	-0.0300977	-1.02108	0.251229	-0.131006	-1.09506	0.0895938	0.225636	1.16929	0.220516	0.0645321	1.04575	0.158196	0.0946298	1.06779	0.0594288	-0.161104	-1.11814	0.755954	0.0198179	1.01383	0.751685	-0.0385944	-1.02711	0.125075	0.278578	1.213	0.0501054	0.259802	1.19731	0.020836	0.239984	1.18098	0.88749	-0.0187764	-1.0131	0.015701	0.21878	1.16375	0.0634383	0.168864	1.12417	0.60764	0.0764524	1.05442	0.549045	0.0235102
CK-met-27	GLU	TaAffx.9117.1.S1_at	0.789581	-0.0289228	-1.02025	0.450694	-0.179065	-1.13215	0.961985	0.00991591	1.0069	0.106513	-0.198072	-1.14716	0.26484	-0.169149	-1.1244	0.200518	-0.207988	-1.15508	0.482769	-0.0939533	-1.06729	0.212768	0.227407	1.17073	0.532302	-0.114196	-1.08237	0.902962	0.0192576	1.01344	0.435365	0.113211	1.08163	0.460412	0.133453	1.09692	0.304791	0.122025	1.08826	0.213424	0.187056	1.13844	0.397246	-0.219416	-1.16426	0.518833	-0.0953046
Note: Yellow highlights indicate P-value ≤ 0.05. Green and red highlights indicate symmetrical/linear fold change ≥ 2 and ≤-2, respectively.
[truncated: 4 more columns]

## Sheet: CKsig
Table S1. Expression patterns of probesets representing cytokinin and auxin metabolism and signaling genes in the embryo of AC Domain and RL4452 genotypes during seed maturation.
AC-20, AC-30, AC-40, and AC-50 indicate AC domain samples at 20, 30, 40, and 50 days after anthesis; RL-20, RL-30, RL-40, and RL-50 indicate RL4452 samples at 20, 30, 40, and 50 days after anthesis.
			AC-30/AC-20			AC-40/AC-30			AC-50/AC-40			AC-50/AC-20			AC-50/AC-30			AC-40/AC-20			RL-30/RL-20			RL-40/RL-30			RL-50/RL-40			RL-50/RL-20			RL-50/RL-30			RL-40/RL-20			AC-20/RL-20			AC-30/RL-30			AC-40/RL-40			AC-50/RL-50
	Gene	Probeset	P-value	log2 (Fold change)	Symmetrical raw fold change	P-value	log2(Fold change)	Symmetrical raw fold change	P-value	log2(Fold change)	Symmetrical raw fold change	P-value	log2(Fold change)	Symmetrical raw fold change	P-value	log2(Fold change)	Symmetrical raw fold change	P-value	log2(Fold change)	Symmetrical raw fold change	P-value	log2(Fold change)	Symmetrical raw fold change	P-value	log2(Fold change)	Symmetrical raw fold change	P-value	log2(Fold change)	Symmetrical raw fold change	P-value	log2(Fold change)	Symmetrical raw fold change	P-value	log2(Fold change)	Symmetrical raw fold change	P-value	log2(Fold change)	Symmetrical raw fold change	P-value	log2(Fold change)	Symmetrical raw fold change	P-value	log2(Fold change)	Symmetrical raw fold change	P-value	log2(Fold change)	Symmetrical raw fold change	P-value	log2(Fold change)
CK-sig-01	AHP	TaAffx.61545.1.S1_at	0.493998	-0.125375	-1.09079	0.574303	-0.0586932	-1.04152	0.680237	-0.0558598	-1.03948	0.238426	-0.239928	-1.18093	0.445024	-0.114553	-1.08264	0.328631	-0.184069	-1.13608	0.850191	0.0332212	1.02329	0.362656	-0.270963	-1.20661	0.445946	0.253277	1.19191	0.946966	0.0155355	1.01083	0.949997	-0.0176857	-1.01233	0.326566	-0.237742	-1.17915	0.937797	0.0136445	1.0095	0.465271	-0.144952	-1.10569	0.754113	0.0673174	1.04777	0.395972	-0.241819
CK-sig-02	AHP	TaAffx.84903.1.S1_at	0.334178	0.121963	1.08821	0.300573	0.226255	1.16979	0.28917	-0.345832	-1.27088	0.988521	0.00238562	1.00165	0.622067	-0.119577	-1.08642	0.0613617	0.348218	1.27299	0.0205667	0.297067	1.22864	0.425986	-0.0257717	-1.01802	0.301541	0.146203	1.10665	0.0644291	0.417499	1.33561	0.37757	0.120431	1.08706	0.0213893	0.271296	1.20689	0.37155	0.104534	1.07515	0.458468	-0.0705703	-1.05013	0.340607	0.181456	1.13403	0.293407	-0.310579
CK-sig-03	AHP	TaAffx.80712.1.S1_at	0.203789	0.283862	1.21745	0.674209	0.109117	1.07857	0.899048	-0.0292139	-1.02046	0.110717	0.363764	1.28678	0.693044	0.0799026	1.05695	0.117576	0.392978	1.3131	0.0309014	0.228987	1.17201	0.0158969	-0.191667	-1.14208	0.504462	0.140405	1.10221	0.421413	0.177725	1.1311	0.796901	-0.0512618	-1.03617	0.42957	0.0373205	1.02621	0.638495	0.0850654	1.06074	0.427811	0.13994	1.10186	0.128045	0.440723	1.35729	0.312984	0.271105
CK-sig-04	AHK	TaAffx.97084.1.S1_at	0.106956	1.25304	2.38343	0.946132	-0.0286497	-1.02006	0.0393015	-0.770891	-1.70632	0.46898	0.453498	1.36936	0.143652	-0.799541	-1.74055	0.10054	1.22439	2.33656	0.0769189	1.23068	2.34677	0.181194	-0.121268	-1.08769	0.0614782	-0.266801	-1.20314	0.146798	0.842608	1.79329	0.00875847	-0.388068	-1.30864	0.0943753	1.10941	2.15757	0.886103	-0.0929877	-1.06658	0.855101	-0.0706247	-1.05017	0.908022	0.0219931	1.01536	0.00545658	-0.482097
CK-sig-05	AHK	Ta.8903.1.A1_at	0.00676287	0.64975	1.5689	0.099287	0.309399	1.23919	0.0184932	-0.649946	-1.56911	0.0637515	0.309203	1.23902	0.126667	-0.340547	-1.26624	0.000966441	0.959149	1.94416	0.0268981	1.00041	2.00057	0.701595	-0.0594792	-1.04209	0.340848	-0.165371	-1.12145	0.0431672	0.775563	1.71186	0.215766	-0.22485	-1.16866	0.0322759	0.940934	1.91977	0.627038	0.0733271	1.05214	0.179237	-0.277336	-1.21195	0.467726	0.091542	1.06551	0.0860703	-0.393033
CK-sig-06	AHK	Ta.963.1.A1_at	0.71733	0.0753733	1.05363	0.471021	0.231132	1.17376	0.00187871	-1.8785	-3.67693	0.000193997	-1.572	-2.97316	0.0221661	-1.64737	-3.13262	0.0770962	0.306505	1.23671	0.0253391	-0.641566	-1.56002	0.43709	-0.0811514	-1.05786	0.0139352	-0.750875	-1.68281	0.00537449	-1.47359	-2.77713	0.00134611	-0.832027	-1.78018	0.0326562	-0.722718	-1.65029	0.0041307	-0.799439	-1.74042	0.772177	-0.0824989	-1.05885	0.18845	0.229784	1.17266	0.0012234	-0.897843
CK-sig-07	AHK	Ta.963.1.A1_x_at	0.341624	0.195502	1.14512	0.391325	0.245892	1.18582	0.00411265	-1.65948	-3.15902	0.000806217	-1.21808	-2.32637	0.0292622	-1.41359	-2.66398	0.0208145	0.441394	1.35792	0.0303769	-0.606586	-1.52265	0.383522	-0.141199	-1.10282	0.00864007	-0.820873	-1.76648	0.000546006	-1.56866	-2.96629	0.0111004	-0.962072	-1.94811	0.0125604	-0.747786	-1.67921	0.00134246	-0.956724	-1.9409	0.595076	-0.154635	-1.11314	0.104405	0.232456	1.17483	0.0277283	-0.606149
CK-sig-08	ARR	TaAffx.68652.1.S1_at	0.725134	-0.100201	-1.07192	0.227519	-0.331173	-1.25804	0.273118	-0.466841	-1.38208	0.0422434	-0.898215	-1.86376	0.09942	-0.798014	-1.73871	0.200089	-0.431374	-1.34852	0.048246	-0.676547	-1.59831	0.990876	-0.00234547	-1.00163	0.0496347	-0.453435	-1.3693	0.00137711	-1.13233	-2.19212	0.100217	-0.45578	-1.37152	0.0217939	-0.678892	-1.60091	0.278446	-0.32707	-1.25446	0.287944	0.249275	1.18861	0.728904	-0.0795521	-1.05669	0.75625	-0.0929591
CK-sig-09	ARR	TaAffx.112134.1.S1_at	0.596542	-0.0428094	-1.03012	0.670243	0.0370801	1.02604	0.826653	-0.0576043	-1.04074	0.700851	-0.0633336	-1.04488	0.934088	-0.0205242	-1.01433	0.950554	-0.00572936	-1.00398	0.224974	0.14741	1.10758	0.787319	-0.0479727	-1.03381	0.293118	0.329909	1.25693	0.156662	0.429347	1.34662	0.247146	0.281936	1.21583	0.630845	0.0994378	1.07136	0.156707	0.157311	1.11521	0.179961	-0.0329084	-1.02307	0.790646	0.0521444	1.0368	0.353674	-0.335369
CK-sig-10	ARR	Ta.14705.2.S1_a_at	0.309138	0.255998	1.19416	0.0638017	-0.325039	-1.2527	0.0709887	-0.505464	-1.41958	0.067397	-0.574504	-1.48917	0.0181394	-0.830503	-1.77831	0.77539	-0.0690407	-1.04902	0.263041	-0.158439	-1.11608	0.302074	-0.158791	-1.11635	0.490968	-0.241025	-1.18183	0.187706	-0.558254	-1.47249	0.312455	-0.399816	-1.31934	0.0415753	-0.317229	-1.24594	0.187567	-0.350332	-1.27485	0.582001	0.064105	1.04544	0.433093	-0.102143	-1.07337	0.35095	-0.366582
CK-sig-11	ARR	Ta.14705.3.S1_a_at	0.497513	0.507107	1.4212	0.238895	-0.171958	-1.12659	0.00263976	-0.613669	-1.53015	0.702168	-0.27852	-1.21295	0.0175623	-0.785627	-1.72384	0.646822	0.335149	1.26151	0.898014	0.0409972	1.02883	0.388385	-0.248836	-1.18825	0.482663	-0.106501	-1.07661	0.271438	-0.314339	-1.24344	0.216586	-0.355337	-1.27928	0.471545	-0.207839	-1.15496	0.586874	-0.406581	-1.32554	0.812162	0.0595282	1.04212	0.369463	0.136406	1.09916	0.0171522	-0.370762
CK-sig-12	ARR	TaAffx.53132.1.S1_at	0.390976	0.460919	1.37642	0.126506	0.43116	1.34832	0.00210189	-1.52499	-2.87785	0.249483	-0.632912	-1.55069	0.0218714	-1.09383	-2.1344	0.131075	0.892078	1.85585	0.900497	0.0325829	1.02284	0.163362	-0.157962	-1.11571	0.0350064	-0.957643	-1.94213	0.0630647	-1.08302	-2.11847	0.0226114	-1.1156	-2.16686	0.65409	-0.125379	-1.09079	0.437621	-0.422207	-1.33998	0.973033	0.00612925	1.00426	0.0229195	0.59525	1.51073	0.887493	0.0279033
CK-sig-13	ARR	Ta.6529.2.S1_a_at	0.914342	0.0147543	1.01028	0.0511118	0.428678	1.346	0.00414267	-2.14111	-4.41101	0.000274748	-1.69768	-3.24378	0.00890334	-1.71243	-3.27713	0.0196195	0.443432	1.35983	0.140912	-0.522523	-1.43647	0.425666	0.172367	1.12691	0.022586	-1.6306	-3.09641	0.0198899	-1.98075	-3.94699	0.0187453	-1.45823	-2.74771	0.315656	-0.350156	-1.2747	0.0154745	-0.699038	-1.62342	0.295507	-0.161761	-1.11865	0.623523	0.09455	1.06773	0.215881	-0.415961
CK-sig-14	ARR	Ta.6529.2.S1_x_at	0.851001	0.0387783	1.02724	0.0508556	0.489386	1.40385	0.000704683	-1.72099	-3.29662	0.00283274	-1.19283	-2.286	0.0083037	-1.2316	-2.34828	0.0447061	0.528164	1.44209	0.117924	-0.514718	-1.42871	0.295965	0.162746	1.11942	0.00789103	-1.35261	-2.55375	0.0131319	-1.70459	-3.25935	0.00402694	-1.18987	-2.28132	0.24478	-0.351972	-1.2763	0.0248721	-0.75342	-1.68579	0.235634	-0.199924	-1.14864	0.373562	0.126716	1.0918	0.0659526	-0.241659
CK-sig-15	ARR	TaAffx.92416.1.S1_at	0.38741	0.19211	1.14243	0.95252	0.0148634	1.01036	0.0768212	-0.101784	-1.0731	0.511008	0.105189	1.07564	0.733455	-0.0869204	-1.0621	0.227486	0.206973	1.15426	0.0616039	-0.330659	-1.25759	0.636121	0.0270682	1.01894	0.925573	0.0319673	1.02241	0.474591	-0.271624	-1.20717	0.862052	0.0590356	1.04177	0.0879135	-0.303591	-1.23421	0.16196	-0.263809	-1.20064	0.362381	0.25896	1.19661	0.0364432	0.246755	1.18653	0.742995	0.113004
CK-sig-16	ARR	TaAffx.6013.1.S1_at	0.378805	0.181503	1.13407	0.872008	0.0372947	1.02619	0.113096	-0.459586	-1.37515	0.228873	-0.240788	-1.18164	0.150193	-0.422291	-1.34005	0.285716	0.218798	1.16376	0.349843	0.214892	1.16062	0.169299	-0.133154	-1.09669	0.291841	-0.1196	-1.08643	0.857661	-0.0378624	-1.02659	0.137409	-0.252754	-1.19148	0.671714	0.0817378	1.05829	0.760012	0.0613358	1.04343	0.881955	0.0279466	1.01956	0.278302	0.198396	1.14742	0.398227	-0.14159
CK-sig-17	ARR	Ta.4054.2.S1_at	0.836092	-0.0540649	-1.03819	0.945777	0.0181325	1.01265	0.305991	0.144074	1.10502	0.630567	0.108141	1.07784	0.549577	0.162206	1.119	0.873414	-0.0359325	-1.02522	0.505899	0.255122	1.19344	0.273155	-0.225004	-1.16878	0.200975	0.181175	1.13381	0.549058	0.211292	1.15772	0.76015	-0.0438298	-1.03085	0.930822	0.0301171	1.0211	0.801901	0.0730552	1.05194	0.445075	-0.236131	-1.17783	0.960489	0.00700562	1.00487	0.705508	-0.0300955
CK-sig-18	ARR	TaAffx.38632.1.S1_at	0.535476	0.0997575	1.07159	0.703391	-0.0371651	-1.0261	0.103839	0.173035	1.12743	0.174323	0.235627	1.17742	0.313971	0.13587	1.09875	0.674793	0.0625924	1.04434	0.402256	-0.135362	-1.09837	0.0760838	0.218922	1.16386	0.641093	-0.14899	-1.10879	0.845414	-0.0654303	-1.0464	0.820958	0.0699318	1.04967	0.5942	0.0835597	1.05963	0.50175	-0.11601	-1.08373	0.322824	0.11911	1.08607	0.125761	-0.136977	-1.0996	0.570844	0.185048
CK-sig-19	ARR	TaAffx.38489.1.S1_at	0.0991385	0.415059	1.33335	0.1709	-0.392266	-1.31245	0.43093	0.168038	1.12353	0.368843	0.190831	1.14142	0.0971962	-0.224228	-1.16815	0.920952	0.0227925	1.01592	0.153953	0.486631	1.40117	0.979605	-0.00591221	-1.00411	0.345109	0.230215	1.17301	0.0713097	0.710934	1.63686	0.131522	0.224303	1.16821	0.21945	0.480719	1.39544	0.115707	0.449539	1.3656	0.0805333	0.377966	1.29951	0.976549	-0.00838743	-1.00583	0.135283	-0.0705645
CK-sig-20	ARR	Ta.11777.1.S1_x_at	0.0906188	-0.500714	-1.41491	0.890269	0.0226752	1.01584	0.297866	0.224768	1.16859	0.331846	-0.253271	-1.19191	0.229291	0.247443	1.1871	0.105903	-0.478038	-1.39285	0.170715	-0.317263	-1.24596	0.305982	0.220807	1.16538	0.388698	0.127957	1.09275	0.786021	0.0315011	1.02208	0.134571	0.348764	1.27347	0.52756	-0.0964558	-1.06914	0.370279	0.226106	1.16967	0.810671	0.0426549	1.03001	0.411891	-0.155477	-1.11379	0.695517	-0.0586657
CK-sig-21	ARR	Ta.11777.3.S1_at	0.898107	-0.0180658	-1.0126	0.462758	0.184073	1.13609	0.78494	0.0632066	1.04479	0.156675	0.229213	1.1722	0.0630208	0.247279	1.18697	0.40188	0.166007	1.12195	0.455614	-0.233507	-1.17569	0.516643	0.174012	1.12819	0.00199222	0.598289	1.51392	0.0503028	0.538794	1.45276	0.0747396	0.772301	1.70799	0.678197	-0.0594955	-1.0421	0.32331	-0.168242	-1.12369	0.855106	0.0471994	1.03326	0.800314	0.0572602	1.04049	0.0104897	-0.477823
CK-sig-22	ARR	Ta.25890.1.S1_at	0.233323	-0.260755	-1.1981	0.357356	-0.131122	-1.09515	0.758674	-0.0362398	-1.02544	0.0808306	-0.428116	-1.34548	0.382174	-0.167361	-1.123	0.0865366	-0.391876	-1.3121	0.192501	-0.263047	-1.20001	0.804049	-0.00351265	-1.00244	0.707359	0.0393679	1.02766	0.298126	-0.227192	-1.17056	0.729173	0.0358553	1.02516	0.189943	-0.26656	-1.20294	0.851433	0.0383779	1.02696	0.747484	0.0406706	1.02859	0.0290795	-0.0869383	-1.06211	0.356205	-0.162546
CK-sig-23	ARR	Ta.11777.2.S1_at	0.668117	-0.0358095	-1.02513	0.0382032	0.0768758	1.05473	0.134377	0.278004	1.21252	0.037115	0.31907	1.24753	0.0884522	0.35488	1.27888	0.625509	0.0410663	1.02887	0.851245	-0.0297436	-1.02083	0.669081	0.0801194	1.05711	0.0593614	0.503785	1.41793	0.0309662	0.55416	1.46831	0.0270421	0.583904	1.4989	0.786093	0.0503757	1.03554	0.237843	0.136694	1.09938	0.315069	0.130628	1.09477	0.428	0.127384	1.09231	0.475657	-0.0983966
CK-sig-24	ARR	Ta.10408.1.S1_at	0.742356	-0.113683	-1.08199	0.12401	-0.577187	-1.49194	0.450701	0.0773458	1.05507	0.1071	-0.613523	-1.52999	0.139058	-0.499841	-1.41406	0.0830676	-0.690869	-1.61426	0.179334	0.233211	1.17545	0.452356	-0.191956	-1.14231	0.216166	-0.363656	-1.28668	0.0963761	-0.3224	-1.25041	0.0625461	-0.555612	-1.46979	0.842371	0.0412556	1.02901	0.0968903	0.642279	1.56079	0.334881	0.295385	1.22721	0.692021	-0.0898453	-1.06426	0.0717915	0.351156
CK-sig-25	ARR	TaAffx.119928.1.A1_s_at	0.203676	-0.425189	-1.34275	0.16232	-0.683371	-1.60589	0.935141	0.0419611	1.02951	0.0366927	-1.0666	-2.09449	0.304604	-0.64141	-1.55985	0.0152437	-1.10856	-2.1563	0.267574	-0.417562	-1.33567	0.66604	0.108313	1.07797	0.0432986	-0.360833	-1.28417	0.069213	-0.670082	-1.59116	0.364119	-0.25252	-1.19129	0.237329	-0.309249	-1.23906	0.0494614	0.735075	1.66448	0.14706	0.727449	1.65571	0.794696	-0.064235	-1.04553	0.495139	0.338559
CK-sig-26	ARR	Ta.25556.1.S1_at	0.906773	-0.0213623	-1.01492	0.760391	-0.0890204	-1.06365	0.461375	0.285987	1.21924	0.442186	0.175604	1.12944	0.675718	0.196966	1.14629	0.192435	-0.110383	-1.07952	0.872793	-0.0250243	-1.0175	0.575183	0.105306	1.07572	0.476159	-0.146966	-1.10724	0.699589	-0.0666844	-1.04731	0.822232	-0.0416601	-1.0293	0.635253	0.080282	1.05723	0.29438	-0.10611	-1.07632	0.746842	-0.102448	-1.07359	0.125883	-0.296774	-1.22839	0.726871	0.136179
CK-sig-27	ARR	TaAffx.84365.1.S1_at	0.783641	0.0996153	1.07149	0.695805	0.115975	1.08371	0.60508	-0.226134	-1.1697	0.979036	-0.010544	-1.00734	0.785661	-0.110159	-1.07935	0.567007	0.21559	1.16118	0.645573	-0.0895568	-1.06404	0.295631	-0.137499	-1.1	0.335312	-0.2043	-1.15213	0.178075	-0.431356	-1.3485	0.195698	-0.341799	-1.26734	0.268502	-0.227055	-1.17044	0.744963	-0.117016	-1.08449	0.734582	0.0721563	1.05129	0.24986	0.32563	1.25321	0.478508	0.303796
CK-sig-28	ARR	Ta.4054.1.A1_at	0.115212	-0.666063	-1.58674	0.216121	-0.087947	-1.06286	0.136943	0.191798	1.14219	0.167686	-0.562212	-1.47653	0.35621	0.103851	1.07464	0.0850726	-0.75401	-1.68647	0.0697634	-0.599823	-1.51553	0.562861	0.0911975	1.06525	0.250731	0.276415	1.21118	0.366582	-0.23221	-1.17463	0.231297	0.367613	1.29022	0.0401924	-0.508625	-1.42269	0.455793	0.277866	1.2124	0.265734	0.211626	1.15799	0.389693	0.0324818	1.02277	0.807344	-0.0521355
CK-sig-29	ARR	TaAffx.103392.1.S1_at	0.750697	0.100621	1.07224	0.460392	-0.107973	-1.07771	0.354916	0.107819	1.0776	0.747928	0.100468	1.07212	0.998696	-0.000153803	-1.00011	0.981398	-0.0073519	-1.00511	0.290368	-0.104926	-1.07544	0.812985	0.0447833	1.03153	0.189294	0.335743	1.26203	0.0826416	0.2756	1.2105	0.0769031	0.380527	1.30182	0.72584	-0.0601432	-1.04257	0.846193	-0.0603057	-1.04269	0.314783	0.145242	1.10592	0.969307	-0.0075144	-1.00522	0.114195	-0.235438
Note: Yellow highlights indicate P-value ≤ 0.05. Green and red highlights indicate symmetrical/linear fold change ≥ 2 and ≤-2, respectively.
[truncated: 4 more columns]

## Sheet: IAAmet
Table S1. Expression patterns of probesets representing cytokinin and auxin metabolism and signaling genes in the embryo of AC Domain and RL4452 genotypes during seed maturation.
AC-20, AC-30, AC-40, and AC-50 indicate AC domain samples at 20, 30, 40, and 50 days after anthesis; RL-20, RL-30, RL-40, and RL-50 indicate RL4452 samples at 20, 30, 40, and 50 days after anthesis.
			AC-30/AC-20			AC-40/AC-30			AC-50/AC-40			AC-50/AC-20			AC-50/AC-30			AC-40/AC-20			RL-30/RL-20			RL-40/RL-30			RL-50/RL-40			RL-50/RL-20			RL-50/RL-30			RL-40/RL-20			AC-20/RL-20			AC-30/RL-30			AC-40/RL-40			AC-50/RL-50
	Gene	Probeset	P-value	log2 (Fold change)	Symmetrical raw fold change	P-value	log2(Fold change)	Symmetrical raw fold change	P-value	log2(Fold change)	Symmetrical raw fold change	P-value	log2(Fold change)	Symmetrical raw fold change	P-value	log2(Fold change)	Symmetrical raw fold change	P-value	log2(Fold change)	Symmetrical raw fold change	P-value	log2(Fold change)	Symmetrical raw fold change	P-value	log2(Fold change)	Symmetrical raw fold change	P-value	log2(Fold change)	Symmetrical raw fold change	P-value	log2(Fold change)	Symmetrical raw fold change	P-value	log2(Fold change)	Symmetrical raw fold change	P-value	log2(Fold change)	Symmetrical raw fold change	P-value	log2(Fold change)	Symmetrical raw fold change	P-value	log2(Fold change)	Symmetrical raw fold change	P-value	log2(Fold change)	Symmetrical raw fold change	P-value	log2(Fold change)
IAA-met01	TDC	Ta.27266.1.S1_at	0.0606511	-0.471304	-1.38636	0.0641048	-0.489062	-1.40353	0.0384713	-0.496824	-1.4111	0.0011294	-1.45719	-2.74573	0.0249381	-0.985886	-1.98053	0.00440038	-0.960366	-1.9458	0.43484	-0.324391	-1.25214	0.853741	-0.0698887	-1.04964	0.00321216	-0.534367	-1.44831	0.00151599	-0.928647	-1.90349	0.211547	-0.604256	-1.52019	0.0121665	-0.39428	-1.31429	0.0116379	0.730968	1.65975	0.242876	0.584056	1.49906	0.0568837	0.164883	1.12108	0.17075	0.202426
IAA-met02	TDC	Ta.27284.1.S1_at	0.22578	-0.147369	-1.10755	0.217821	0.142149	1.10355	0.55306	-0.0285927	-1.02002	0.737046	-0.0338127	-1.02371	0.245119	0.113556	1.08189	0.959645	-0.00521996	-1.00362	0.628495	-0.0865259	-1.06181	0.802554	-0.0461174	-1.03248	0.850341	0.0321843	1.02256	0.549083	-0.100459	-1.07211	0.95085	-0.0139331	-1.0097	0.226366	-0.132643	-1.0963	0.75367	0.0325517	1.02282	0.878404	-0.028291	-1.0198	0.17399	0.159975	1.11727	0.539534	0.099198
IAA-met03	TDC	TaAffx.4177.1.S1_at	0.634658	0.0552028	1.039	0.224962	0.242511	1.18305	0.706858	-0.157991	-1.11573	0.580106	0.139723	1.10169	0.830096	0.0845199	1.06034	0.0799648	0.297714	1.2292	0.468305	-0.0738908	-1.05255	0.0623364	0.386163	1.30691	0.936786	0.0272119	1.01904	0.373024	0.339485	1.2653	0.29425	0.413375	1.3318	0.112268	0.312273	1.24166	0.977932	0.00323579	1.00225	0.216423	0.132329	1.09606	0.948693	-0.0113228	-1.00788	0.703769	-0.196526
IAA-met04	TDC	TaAffx.64767.1.S1_at	0.665951	0.0851015	1.06076	0.195093	0.188521	1.13959	0.189459	0.169894	1.12498	0.0701359	0.443516	1.35991	0.0828076	0.358415	1.28202	0.199365	0.273622	1.20884	0.00715065	0.522489	1.43643	0.488263	0.111205	1.08013	0.527034	0.245028	1.18512	0.0982583	0.878722	1.83875	0.353659	0.356233	1.28008	0.0413965	0.633694	1.55153	0.148463	0.315707	1.24462	0.305943	-0.121681	-1.088	0.778757	-0.0443652	-1.03123	0.73243	-0.119499
IAA-met05	AAO	Ta.26775.1.A1_at	0.626601	-0.052586	-1.03712	0.0662961	0.2753	1.21025	0.158323	-0.144211	-1.10513	0.465812	0.0785031	1.05592	0.122578	0.131089	1.09512	0.096879	0.222714	1.16693	0.990317	0.00392648	1.00273	0.776043	-0.0468156	-1.03298	0.545969	0.145075	1.10579	0.77932	0.102186	1.0734	0.722442	0.0982592	1.07048	0.881793	-0.0428891	-1.03018	0.914201	-0.0208253	-1.01454	0.646652	-0.0773378	-1.05507	0.0790459	0.244778	1.18491	0.843484	-0.0445078
IAA-met06	AAO	Ta.6172.2.S1_at	0.264435	0.247252	1.18694	0.276446	0.302043	1.23289	0.0650305	-0.335349	-1.26168	0.237922	0.213947	1.15986	0.881989	-0.0333053	-1.02335	0.0249419	0.549296	1.46337	0.72675	-0.157576	-1.11541	0.598787	0.116396	1.08402	0.234808	-0.301617	-1.23253	0.470432	-0.342796	-1.26821	0.336671	-0.18522	-1.13699	0.928332	-0.0411798	-1.02896	0.844438	-0.0576034	-1.04073	0.256659	0.347225	1.27211	0.0860883	0.532872	1.44681	0.0459405	0.49914
IAA-met07	AAO	Ta.6172.3.A1_a_at	0.417414	0.111234	1.08015	0.166985	0.23572	1.17749	0.00161108	-1.02803	-2.03924	0.00300177	-0.681076	-1.60333	0.0213271	-0.79231	-1.73185	0.0281106	0.346953	1.27187	0.136267	0.421765	1.33957	0.495981	0.0478165	1.0337	0.00920348	-0.40806	-1.3269	0.750363	0.0615216	1.04357	0.0291683	-0.360244	-1.28364	0.10658	0.469582	1.38471	0.134362	0.270551	1.20627	0.775577	-0.0399801	-1.0281	0.0239203	0.147923	1.10797	0.0119786	-0.472046
IAA-met08	AAO	Ta.8837.1.S1_at	0.573444	0.120495	1.08711	0.116624	0.533833	1.44777	0.0207957	-1.19407	-2.28797	0.0450903	-0.539742	-1.45371	0.0725732	-0.660237	-1.58034	0.0271335	0.654328	1.57388	0.0513808	0.989444	1.98542	0.836719	-0.0536674	-1.0379	0.0636503	-1.01744	-2.02433	0.793216	-0.0816638	-1.05824	0.0530214	-1.07111	-2.10105	0.0633122	0.935777	1.91292	0.0590438	0.536941	1.45089	0.259509	-0.332009	-1.25876	0.360951	0.255492	1.19374	0.770792	0.0788623
IAA-met09	AAO	TaAffx.92079.1.S1_at	0.985208	-0.00532396	-1.0037	0.231421	0.410084	1.32876	0.168769	-0.30832	-1.23826	0.711568	0.0964397	1.06913	0.652426	0.101764	1.07308	0.192116	0.40476	1.32387	0.556264	0.123879	1.08966	0.167854	0.215024	1.16072	0.0776937	0.477499	1.39233	0.0564202	0.816402	1.76101	0.027745	0.692523	1.61611	0.221921	0.338903	1.26479	0.498705	0.196337	1.14579	0.767424	0.067134	1.04763	0.264219	0.262194	1.1993	0.0415922	-0.523625
IAA-met10	AAO	TaAffx.97075.1.S1_at	0.00579736	0.764718	1.69904	0.167501	-0.228496	-1.17161	0.00243772	-2.16264	-4.47734	0.000333259	-1.62642	-3.08746	0.00017099	-2.39114	-5.24571	0.0261003	0.536223	1.45017	0.00275511	3.20207	9.20281	0.646883	-0.0495089	-1.03491	0.0029088	-1.66348	-3.1678	0.012327	1.48908	2.80711	0.000180063	-1.71299	-3.2784	0.00359489	3.15257	8.89236	0.000103039	2.69393	6.47076	0.0158951	0.256578	1.19464	0.630965	0.0775907	1.05525	0.00243594	-0.421571
IAA-met11	TAA	Ta.1261.1.A1_at	0.14418	-0.29757	-1.22907	0.467288	-0.123391	-1.08929	0.172269	0.211366	1.15778	0.244242	-0.209595	-1.15636	0.618178	0.087975	1.06288	0.0479091	-0.420961	-1.33882	0.16133	-0.228369	-1.17151	0.847392	-0.0315016	-1.02208	0.866239	0.0498818	1.03518	0.476745	-0.209989	-1.15668	0.94952	0.0183803	1.01282	0.151798	-0.259871	-1.19737	0.518149	0.104173	1.07488	0.845873	0.0349714	1.02454	0.686785	-0.0569184	-1.04024	0.718784	0.104566
IAA-met12	TAA	TaAffx.111499.1.S1_at	0.681125	-0.0472939	-1.03333	0.0349722	-0.289421	-1.22215	0.0106103	0.629642	1.54718	0.0547766	0.292927	1.22512	0.0134868	0.340221	1.26595	0.0391956	-0.336714	-1.26288	0.0510932	-0.332688	-1.25936	0.969692	0.00609981	1.00424	0.558394	0.236966	1.17851	0.805167	-0.0896215	-1.06409	0.536154	0.243066	1.18351	0.111694	-0.326588	-1.25404	0.37308	-0.106891	-1.07691	0.152599	0.178502	1.13171	0.464957	-0.117018	-1.08449	0.481076	0.275657
IAA-met13	TAR	TaAffx.12624.1.S1_at	0.781589	0.0268892	1.01881	0.674307	0.0643276	1.0456	0.00956923	0.52766	1.44159	0.000284304	0.618877	1.53568	0.0467541	0.591987	1.50732	0.150094	0.0912169	1.06527	0.798361	-0.0388451	-1.02729	0.409176	0.283718	1.21733	0.587083	0.192405	1.14267	0.137129	0.437278	1.35405	0.103937	0.476123	1.391	0.477967	0.244873	1.18499	0.650745	-0.0391771	-1.02753	0.875997	0.0265573	1.01858	0.541649	-0.192833	-1.14301	0.445547	0.142421
IAA-met14	YUC	Ta.25913.1.A1_at	0.816138	0.0216189	1.0151	0.0745068	0.14514	1.10584	0.752101	0.0587685	1.04158	0.156937	0.225527	1.1692	0.32943	0.203908	1.15181	0.134425	0.166759	1.12253	9.87e-05	-0.215493	-1.1611	0.122008	0.319998	1.24833	0.82128	-0.0323057	-1.02265	0.0986585	0.0722002	1.05132	0.00718956	0.287693	1.22069	0.486125	0.104506	1.07513	0.497648	-0.0642024	-1.04551	0.0137384	0.172909	1.12733	0.98929	-0.00194946	-1.00135	0.633684	0.0891247
IAA-met15	YUC	Ta.6561.3.A1_at	0.717289	0.134774	1.09792	0.36966	0.131618	1.09552	0.700719	-0.067046	-1.04757	0.601362	0.199347	1.14818	0.636614	0.0645723	1.04577	0.490867	0.266393	1.2028	0.878765	0.0249524	1.01745	0.771214	-0.0803039	-1.05724	0.51813	-0.171441	-1.12618	0.164091	-0.226793	-1.17023	0.129691	-0.251745	-1.19065	0.841331	-0.0553515	-1.03911	0.896199	-0.0488432	-1.03443	0.633238	0.0609788	1.04317	0.379736	0.272901	1.20823	0.0743239	0.377296
IAA-met16	YUC	TaAffx.106636.1.S1_x_at	0.0733221	0.117379	1.08476	0.284629	-0.127385	-1.09231	0.247346	0.220218	1.16491	0.0586078	0.210212	1.15686	0.578332	0.0928329	1.06646	0.827605	-0.0100055	-1.00696	0.191703	-0.197699	-1.14687	0.551208	-0.172748	-1.1272	0.43914	0.235369	1.17721	0.335944	-0.135078	-1.09815	0.667173	0.0626206	1.04436	0.254928	-0.370447	-1.29275	0.00265212	-0.283778	-1.21738	0.800569	0.0313001	1.02193	0.774934	0.0766636	1.05458	0.728839	0.0615124
IAA-met17	YUC	TaAffx.1266.1.A1_at	0.184426	-0.333801	-1.26033	0.866123	-0.0475498	-1.03351	0.0938228	-0.318901	-1.24738	0.0109211	-0.700251	-1.62479	0.30676	-0.366451	-1.28918	0.0556487	-0.38135	-1.30256	0.559636	-0.241201	-1.18198	0.879449	-0.051276	-1.03618	0.0221226	-0.132701	-1.09634	0.141222	-0.425178	-1.34274	0.600841	-0.183977	-1.13601	0.243786	-0.292477	-1.22474	0.219225	0.261327	1.19858	0.706259	0.168728	1.12407	0.0116111	0.172454	1.12697	0.908241	-0.0137458
IAA-met18	YUC	TaAffx.23985.1.S1_at	0.0482358	0.352831	1.27706	0.147841	-0.301725	-1.23262	0.173475	0.282587	1.21637	0.0589692	0.333693	1.26023	0.861947	-0.0191381	-1.01335	0.730668	0.051106	1.03606	0.931801	0.025456	1.0178	0.683414	-0.0922205	-1.06601	0.463369	-0.136191	-1.099	0.474882	-0.202955	-1.15105	0.449604	-0.228411	-1.17154	0.745731	-0.0667645	-1.04737	0.163337	-0.275622	-1.21052	0.82354	0.0517537	1.03652	0.3097	-0.157751	-1.11555	0.257823	0.261027
IAA-met19	YUC	TaAffx.23985.1.S1_x_at	0.0580395	0.364757	1.28766	0.133763	-0.158445	-1.11608	0.656271	0.0135132	1.00941	0.175618	0.219825	1.16459	0.144894	-0.144932	-1.10568	0.199006	0.206311	1.15373	0.347344	0.35865	1.28223	0.0630934	-0.0705194	-1.0501	0.059395	0.269424	1.20533	0.205903	0.557555	1.47177	0.103154	0.198905	1.14783	0.430752	0.288131	1.22106	0.924562	-0.0225934	-1.01578	0.816322	-0.0164871	-1.01149	0.053178	-0.104413	-1.07506	0.034903	-0.360324
IAA-met20	YUC	TaAffx.51826.1.S1_at	0.206008	-0.347756	-1.27258	0.197133	0.396264	1.3161	0.485399	0.17212	1.12671	0.389544	0.220628	1.16524	0.0472752	0.568384	1.48286	0.855527	0.0485079	1.03419	0.148661	-0.393939	-1.31398	0.400334	0.184447	1.13638	0.285641	0.247037	1.18677	0.844524	0.0375452	1.02637	0.10746	0.431484	1.34862	0.379127	-0.209492	-1.15628	0.748797	-0.0812551	-1.05794	0.833929	-0.0350723	-1.02461	0.519018	0.176745	1.13033	0.532213	0.101828
IAA-met21	YUC	TaAffx.7983.1.S1_at	0.0255985	-1.34327	-2.53726	0.0186318	-1.29746	-2.45796	0.0934061	-0.498472	-1.41272	0.00122627	-3.1392	-8.81037	0.0178587	-1.79593	-3.4724	0.00206378	-2.64073	-6.23647	0.021133	-2.02206	-4.06162	0.133469	-0.646377	-1.56523	0.210315	-0.47378	-1.38874	0.00876166	-3.14221	-8.82877	0.0927316	-1.12016	-2.17371	0.00309848	-2.66843	-6.35738	0.311184	-0.442136	-1.35861	0.533097	0.23665	1.17825	0.00648947	-0.414434	-1.33278	0.287553	-0.439126
IAA-met22	GH3	Ta.4110.1.S1_at	0.152288	-0.769169	-1.70429	0.0587461	-2.00636	-4.01767	0.00417651	-2.37782	-5.19751	8.57e-05	-5.15335	-35.5887	0.0140224	-4.38418	-20.8819	0.000851256	-2.77553	-6.84727	0.00289847	-1.69823	-3.24503	0.103958	-0.601769	-1.51758	0.0164684	-1.54081	-2.90958	0.000273079	-3.84081	-14.3285	0.00106754	-2.14258	-4.41551	0.00813632	-2.3	-4.92458	0.0372231	0.949496	1.9312	0.0664072	1.87856	3.67708	0.151208	0.47397	1.38893	0.125461	-0.363038
IAA-met23	GH3	Ta.4458.1.A1_at	0.0390076	-0.915221	-1.88586	0.142389	-0.812607	-1.75638	0.135508	0.304858	1.2353	0.00347615	-1.42297	-2.68137	0.265818	-0.507749	-1.42183	0.00188025	-1.72783	-3.31229	0.00599213	-1.71684	-3.28716	0.559742	-0.10614	-1.07634	0.107839	0.243233	1.18364	0.000791364	-1.57975	-2.98918	0.390911	0.137094	1.09969	0.00283822	-1.82298	-3.53812	0.293298	-0.276535	-1.21128	0.272368	0.525086	1.43902	0.324893	-0.181381	-1.13397	0.185977	-0.119757
IAA-met24	GH3	Ta.4458.2.S1_at	0.0592946	0.347394	1.27226	0.736156	-0.0429286	-1.0302	0.343678	-0.153529	-1.11229	0.334022	0.150936	1.11029	0.313187	-0.196457	-1.14588	0.0703312	0.304465	1.23496	0.857337	0.0220141	1.01538	0.946344	0.0154451	1.01076	0.599792	-0.141718	-1.10322	0.562875	-0.104259	-1.07494	0.532599	-0.126273	-1.09147	0.861356	0.0374592	1.02631	0.401854	-0.116269	-1.08393	0.257218	0.20911	1.15597	0.509505	0.150737	1.11014	0.520769	0.138926
IAA-met25	GH3	TaAffx.87187.1.S1_at	0.779999	-0.0327049	-1.02293	0.754814	0.0500054	1.03527	0.76251	0.0138411	1.00964	0.689593	0.0311416	1.02182	0.699639	0.0638465	1.04525	0.816528	0.0173005	1.01206	0.124275	-0.359052	-1.28258	0.517083	-0.111562	-1.0804	0.475156	0.0779047	1.05548	0.0431608	-0.39271	-1.31286	0.815673	-0.0336575	-1.0236	0.048086	-0.470615	-1.3857	0.00957492	-0.3831	-1.30414	0.785958	-0.0567527	-1.04012	0.322306	0.104815	1.07536	0.541353	0.0407512
IAA-met26	IAR3	Ta.7272.1.S1_at	0.0840397	-0.432269	-1.34935	0.128678	-0.532219	-1.44615	0.17778	0.226857	1.17028	0.00855632	-0.73763	-1.66743	0.329955	-0.305361	-1.23573	0.00216495	-0.964487	-1.95137	0.105895	-0.766936	-1.70165	0.727872	0.104278	1.07496	0.00612529	-0.41203	-1.33056	0.00588428	-1.07469	-2.10627	0.360222	-0.307752	-1.23778	0.0144798	-0.662658	-1.583	0.489681	-0.110528	-1.07962	0.572835	0.224139	1.16808	0.00211067	-0.412357	-1.33086	0.185524	0.226529
IAA-met27	IAR3	Ta.7272.2.S1_a_at	0.762109	-0.187436	-1.13874	0.0711715	-0.489355	-1.40382	0.888657	0.0310686	1.02177	0.331324	-0.645723	-1.56452	0.0997873	-0.458287	-1.37391	0.310127	-0.676792	-1.59858	0.0869087	-0.936231	-1.91352	0.864106	0.0519684	1.03668	0.01543	-0.375047	-1.29688	0.0110682	-1.25931	-2.39381	0.347884	-0.323079	-1.251	0.0235484	-0.884263	-1.84582	0.584053	-0.346777	-1.27172	0.274295	0.402018	1.32136	0.410231	-0.139306	-1.10137	0.217093	0.26681
IAA-met28	IAR3	Ta.7272.3.S1_a_at	0.530964	-0.288078	-1.22101	0.0856064	-0.483918	-1.39854	0.0243266	0.213816	1.15975	0.245702	-0.55818	-1.47241	0.211916	-0.270102	-1.20589	0.133554	-0.771995	-1.70763	0.120951	-0.764281	-1.69852	0.661484	0.150134	1.10967	0.0625681	-0.376269	-1.29798	0.00864036	-0.990415	-1.98676	0.502043	-0.226134	-1.1697	0.0448341	-0.614147	-1.53065	0.638161	-0.210557	-1.15714	0.488271	0.265646	1.20217	0.069841	-0.368406	-1.29093	0.00695891	0.221678
IAA-met29	IAR3	Ta.7272.3.S1_x_at	0.563142	-0.154484	-1.11302	0.110681	-0.51342	-1.42743	0.470805	0.168822	1.12414	0.11315	-0.499082	-1.41331	0.145074	-0.344598	-1.2698	0.0597506	-0.667905	-1.58876	0.118552	-0.808844	-1.75181	0.597059	0.187086	1.13846	0.0193017	-0.337595	-1.26365	0.00633598	-0.959353	-1.94444	0.666735	-0.150509	-1.10996	0.0139827	-0.621758	-1.53875	0.357065	-0.250816	-1.18988	0.328913	0.403543	1.32275	0.205509	-0.296963	-1.22856	0.209185	0.209454
IAA-met30	ILL	TaAffx.38763.1.S1_at	0.986811	0.00281377	1.00195	0.185697	-0.201355	-1.14978	0.69614	-0.0742504	-1.05281	0.201378	-0.272792	-1.20814	0.245438	-0.275606	-1.2105	0.27748	-0.198542	-1.14754	0.139671	-0.293134	-1.2253	0.0440289	0.251	1.19003	0.869746	-0.0153253	-1.01068	0.716706	-0.0574587	-1.04063	0.118482	0.235675	1.17746	0.755162	-0.0421334	-1.02964	0.504396	0.123126	1.08909	0.0428041	0.419073	1.33707	0.690801	-0.0332823	-1.02334	0.640618	-0.0922074
IAA-met31	ILL	TaAffx.77838.1.S1_at	0.665011	0.0688415	1.04887	0.488813	0.0881038	1.06297	0.0147026	0.525908	1.43984	0.00788716	0.682853	1.60531	0.0200124	0.614012	1.53051	0.33356	0.156945	1.11492	0.171646	0.277564	1.21215	0.0997813	-0.130151	-1.09441	0.29186	0.28274	1.2165	0.20907	0.430153	1.34738	0.515601	0.152589	1.11156	0.400664	0.147413	1.10758	0.950359	0.0105977	1.00737	0.147889	-0.198125	-1.14721	0.812315	0.02013	1.01405	0.310964	0.263298
IAA-trans1	PIN	Ta.27508.1.A1_at	0.34193	-0.122644	-1.08873	0.938298	-0.015728	-1.01096	0.342134	0.24729	1.18698	0.435738	0.108919	1.07842	0.120755	0.231562	1.17411	0.431185	-0.138371	-1.10066	0.103466	-0.178419	-1.13164	0.390746	0.0248657	1.01738	0.334202	-0.100511	-1.07215	0.123188	-0.254065	-1.19256	0.446047	-0.0756456	-1.05383	0.129453	-0.153553	-1.11231	0.249896	-0.160605	-1.11776	0.0346442	-0.104829	-1.07537	0.504456	-0.145423	-1.10606	0.228548	0.202378
IAA-trans2	PIN	Ta.27508.1.S1_at	0.471246	0.122492	1.08861	0.365402	-0.158324	-1.11599	0.153839	0.351606	1.27598	0.121672	0.315773	1.24468	0.309841	0.193282	1.14336	0.832637	-0.0358325	-1.02515	0.313439	-0.20945	-1.15625	0.497545	-0.134381	-1.09762	0.0267455	0.305609	1.23594	0.218656	-0.0382222	-1.02685	0.38562	0.171228	1.12602	0.0246382	-0.343831	-1.26912	0.0347529	-0.457413	-1.37308	0.552628	-0.125471	-1.09086	0.332177	-0.149414	-1.10912	0.463852	-0.103417
IAA-trans3	PIN	Ta.30665.1.S1_at	0.353508	0.106427	1.07656	0.439295	0.0150918	1.01052	0.0814835	0.0883564	1.06316	0.109647	0.209875	1.15659	0.0416304	0.103448	1.07434	0.299143	0.121519	1.08788	0.0608996	-0.46923	-1.38437	0.79369	0.042536	1.02992	0.383148	-0.135219	-1.09826	0.0281429	-0.561913	-1.47623	0.561037	-0.0926832	-1.06635	0.0583431	-0.426694	-1.34415	0.00237288	-0.73266	-1.6617	0.284208	-0.157003	-1.11497	0.18924	-0.184447	-1.13638	0.68063	0.0391286
IAA-trans4	PIN	Ta.5171.1.S1_at	0.250826	-0.507556	-1.42164	0.0869352	-1.47582	-2.78142	0.293318	-0.717506	-1.64434	0.00246226	-2.70088	-6.502	0.0750203	-2.19333	-4.57359	0.0025824	-1.98338	-3.95418	0.559723	0.0738036	1.05249	0.936278	0.0081941	1.0057	0.00545428	-2.77256	-6.83321	0.00620836	-2.69057	-6.45566	0.00588843	-2.76437	-6.79451	0.460797	0.0819977	1.05848	0.382243	0.271734	1.20726	0.549534	-0.309626	-1.23939	0.0113651	-1.79364	-3.46689	0.660967	0.261417
IAA-trans5	PIN	TaAffx.24281.1.S1_at	0.100884	0.273418	1.20867	0.685178	-0.0269965	-1.01889	0.475197	0.17297	1.12738	0.0729313	0.419392	1.33736	0.552904	0.145974	1.10648	0.117479	0.246422	1.18626	0.0181023	0.219929	1.16468	0.750336	-0.0233748	-1.01633	0.952853	-0.00424495	-1.00295	0.0218296	0.19231	1.14259	0.0902418	-0.0276197	-1.01933	0.10623	0.196555	1.14596	0.473166	-0.098941	-1.07099	0.515808	-0.0454523	-1.03201	0.52122	-0.049074	-1.0346	0.584523	0.128141
Note: Yellow highlights indicate P-value ≤ 0.05. Green and red highlights indicate symmetrical/linear fold change ≥ 2 and ≤-2, respectively.
[truncated: 4 more columns]

## Sheet: IAAsig
Table S1. Expression patterns of probesets representing cytokinin and auxin metabolism and signaling genes in the embryo of AC Domain and RL4452 genotypes during seed maturation.
AC-20, AC-30, AC-40, and AC-50 indicate AC domain samples at 20, 30, 40, and 50 days after anthesis; RL-20, RL-30, RL-40, and RL-50 indicate RL4452 samples at 20, 30, 40, and 50 days after anthesis.
			AC-30/AC-20			AC-40/AC-30			AC-50/AC-40			AC-50/AC-20			AC-50/AC-30			AC-40/AC-20			RL-30/RL-20			RL-40/RL-30			RL-50/RL-40			RL-50/RL-20			RL-50/RL-30			RL-40/RL-20			AC-20/RL-20			AC-30/RL-30			AC-40/RL-40			AC-50/RL-50
	Gene	Probeset	P-value	log2 (Fold change)	Symmetrical raw fold change	P-value	log2(Fold change)	Symmetrical raw fold change	P-value	log2(Fold change)	Symmetrical raw fold change	P-value	log2(Fold change)	Symmetrical raw fold change	P-value	log2(Fold change)	Symmetrical raw fold change	P-value	log2(Fold change)	Symmetrical raw fold change	P-value	log2(Fold change)	Symmetrical raw fold change	P-value	log2(Fold change)	Symmetrical raw fold change	P-value	log2(Fold change)	Symmetrical raw fold change	P-value	log2(Fold change)	Symmetrical raw fold change	P-value	log2(Fold change)	Symmetrical raw fold change	P-value	log2(Fold change)	Symmetrical raw fold change	P-value	log2(Fold change)	Symmetrical raw fold change	P-value	log2(Fold change)	Symmetrical raw fold change	P-value	log2(Fold change)	Symmetrical raw fold change	P-value	log2(Fold change)
IAA-sig01	AXR1	Ta.7558.1.S1_at	0.199282	0.0885398	1.06329	0.00216712	0.192393	1.14266	0.0228462	-0.114396	-1.08252	0.0462593	0.166536	1.12236	0.0360261	0.0779965	1.05555	0.00832039	0.280933	1.21498	0.808195	0.00641946	1.00446	0.613777	-0.0309336	-1.02167	0.125438	0.254802	1.19317	0.120841	0.230288	1.17307	0.131277	0.223868	1.16786	0.664792	-0.0245141	-1.01714	0.00463032	-0.331196	-1.25806	0.00715482	-0.249076	-1.18844	0.649098	-0.025749	-1.01801	0.0472558	-0.394947
IAA-sig02	AXR1	Ta.7558.2.S1_a_at	0.443965	0.372554	1.29464	0.563353	0.0776729	1.05531	0.426473	-0.114243	-1.08241	0.487015	0.335984	1.26224	0.808701	-0.0365707	-1.02567	0.361348	0.450227	1.36625	0.219318	0.188724	1.13976	0.691364	-0.039542	-1.02779	0.0968096	0.174339	1.12845	0.0641336	0.323522	1.25138	0.252262	0.134797	1.09794	0.230802	0.149182	1.10894	0.390041	-0.421762	-1.33956	0.183249	-0.237932	-1.1793	0.262333	-0.120718	-1.08728	0.0580481	-0.409301
IAA-sig03	AXR1	Ta.7558.2.S1_at	0.414565	0.501753	1.41593	0.904161	-0.0135575	-1.00944	0.0178337	-0.176946	-1.13049	0.600762	0.31125	1.24078	0.18748	-0.190503	-1.14116	0.423913	0.488196	1.40269	0.0451966	0.268176	1.20428	0.904188	-0.0157861	-1.011	0.868735	0.0188669	1.01316	0.00254161	0.271257	1.20686	0.962862	0.0030807	1.00214	0.129697	0.25239	1.19118	0.488604	-0.417926	-1.33601	0.243592	-0.184348	-1.1363	0.219734	-0.18212	-1.13455	0.000485453	-0.377932
IAA-sig04	AXR1	Ta.7558.3.S1_a_at	0.663114	0.436656	1.35346	0.670594	0.144502	1.10535	0.0410692	-0.881145	-1.84184	0.760565	-0.299987	-1.23113	0.166954	-0.736643	-1.66629	0.558807	0.581158	1.49605	0.370124	0.418235	1.33629	0.417013	-0.174755	-1.12877	0.346807	-0.403444	-1.32266	0.761795	-0.159964	-1.11726	0.24827	-0.578198	-1.49298	0.545263	0.24348	1.18385	0.976966	0.0287059	1.0201	0.900119	0.0471272	1.03321	0.0368452	0.366384	1.28912	0.79278	-0.111317
IAA-sig05	RUB	TaAffx.23044.1.S1_at	0.724797	0.102089	1.07333	0.9908	0.00147865	1.00103	0.0636904	0.121581	1.08793	0.438402	0.225148	1.1689	0.379088	0.123059	1.08904	0.713295	0.103567	1.07443	0.921458	0.0102758	1.00715	0.116622	-0.154984	-1.11341	0.0662577	0.294944	1.22684	0.296496	0.150236	1.10975	0.292474	0.13996	1.10187	0.180662	-0.144708	-1.10551	0.96456	0.0125494	1.00874	0.488296	0.104362	1.07502	0.0136001	0.260825	1.19816	0.39098	0.0874614
IAA-sig06	RUB	Ta.14475.1.S1_at	0.722203	0.0385294	1.02707	0.828052	-0.0375083	-1.02634	0.696656	0.0678279	1.04814	0.529995	0.068849	1.04888	0.269357	0.0303196	1.02124	0.994379	0.0010211	1.00071	0.447575	0.135825	1.09872	0.268374	0.0253343	1.01771	0.312581	0.236244	1.17792	0.223123	0.397404	1.31713	0.275775	0.261578	1.19879	0.38308	0.16116	1.11819	0.545449	0.0882669	1.06309	0.717108	-0.00902908	-1.00628	0.68163	-0.0718716	-1.05108	0.305289	-0.240288
IAA-sig07	RUB	Ta.27377.1.S1_x_at	0.366736	0.0964062	1.06911	0.0752836	-0.184168	-1.13616	0.0124006	0.455221	1.37099	0.017593	0.367459	1.29008	0.00409545	0.271053	1.20669	0.426658	-0.0877616	-1.06272	0.403839	-0.0652445	-1.04626	0.160413	0.0563157	1.03981	0.00787336	0.300314	1.23141	0.0431474	0.291386	1.22382	0.000434282	0.35663	1.28043	0.906539	-0.00892874	-1.00621	0.238107	-0.140845	-1.10255	0.339278	0.0208056	1.01453	0.0613669	-0.219678	-1.16447	0.0182404	-0.0647719
IAA-sig08	RUB	Ta.27377.2.S1_at	0.165925	-0.0903183	-1.06461	0.0285323	-0.204962	-1.15266	0.439728	-0.0287303	-1.02011	0.00341272	-0.324011	-1.25181	0.00870842	-0.233692	-1.17584	0.00575138	-0.29528	-1.22712	0.267504	-0.217869	-1.16301	0.805072	-0.0358773	-1.02518	0.746618	-0.0340347	-1.02387	0.124769	-0.287782	-1.22076	0.693972	-0.0699121	-1.04965	0.0732624	-0.253747	-1.1923	0.152599	0.117961	1.0852	0.193246	0.245512	1.18551	0.175807	0.0764271	1.0544	0.456455	0.0817315
IAA-sig09	RUB	Ta.27377.2.S1_x_at	0.0878993	-0.113596	-1.08192	0.126096	-0.114561	-1.08265	0.0334286	0.153308	1.11212	0.178025	-0.0748492	-1.05325	0.534883	0.0387463	1.02722	0.0060407	-0.228157	-1.17134	0.171888	-0.168299	-1.12373	0.864201	0.0156259	1.01089	0.381237	0.071974	1.05115	0.337663	-0.0806994	-1.05753	0.484655	0.0875998	1.0626	0.00231236	-0.152673	-1.11163	0.471843	0.03393	1.0238	0.436172	0.0886337	1.06336	0.0535114	-0.0415536	-1.02922	0.627185	0.0397802
IAA-sig10	RUB	Ta.28316.4.S1_x_at	0.0674505	-0.173617	-1.12788	0.331558	-0.0957062	-1.06859	0.0270059	0.435823	1.35268	0.072848	0.1665	1.12233	0.024946	0.340117	1.26586	0.0236972	-0.269323	-1.20524	0.0927602	-0.255489	-1.19374	0.534099	-0.037472	-1.02631	0.00742145	0.498612	1.41285	0.123018	0.205651	1.15321	0.00311971	0.46114	1.37663	0.0838482	-0.292961	-1.22515	0.187979	-0.128998	-1.09353	0.431694	-0.0471262	-1.0332	0.303001	-0.10536	-1.07576	0.0441523	-0.168149
IAA-sig11	RUB	Ta.28374.1.S1_at	0.184069	0.155925	1.11414	0.622672	-0.0675697	-1.04795	0.013646	1.00457	2.00635	0.000365382	1.09293	2.13306	0.00237025	0.937001	1.91454	0.495903	0.0883549	1.06316	0.025195	0.237084	1.17861	0.737271	0.0304344	1.02132	0.221341	0.125945	1.09122	0.00241428	0.393463	1.31354	0.0626211	0.156379	1.11449	0.0625351	0.267518	1.20373	0.300236	0.113727	1.08202	0.565828	0.0325675	1.02283	0.671626	-0.0654366	-1.0464	0.00225119	0.813189
IAA-sig12	RUB	Ta.28553.1.S1_s_at	0.145419	0.0980835	1.07035	0.201276	-0.155182	-1.11356	0.00873071	0.743447	1.67417	0.000129692	0.686349	1.60921	0.0078757	0.588265	1.50344	0.404062	-0.0570984	-1.04037	0.169148	-0.150419	-1.10989	0.0235945	-0.132424	-1.09613	0.00379243	0.916345	1.88733	0.0190019	0.633502	1.55133	0.00487418	0.783921	1.7218	0.0599069	-0.282843	-1.21659	0.96748	0.00271904	1.00189	0.0370153	0.251222	1.19022	0.0807937	0.228464	1.17159	0.435613	0.0555662
IAA-sig13	RUB	Ta.28553.10.S1_at	0.180123	-0.27818	-1.21266	0.418667	-0.125321	-1.09075	0.612028	-0.044976	-1.03167	0.0491669	-0.448477	-1.3646	0.28392	-0.170297	-1.12529	0.0679215	-0.403501	-1.32271	0.0393705	-0.0671635	-1.04766	0.0117392	-0.210141	-1.1568	0.0045853	0.465136	1.38045	0.0181954	0.187831	1.13905	0.0114662	0.254995	1.19333	0.00553238	-0.277305	-1.21193	0.0254069	0.550223	1.46431	0.0895302	0.339206	1.26506	0.0217431	0.424027	1.34167	0.237407	-0.0860857
IAA-sig14	RUB	Ta.28553.12.S1_x_at	0.0624176	-0.235841	-1.17759	0.519393	-0.0962081	-1.06896	0.193128	0.086503	1.06179	0.0138386	-0.245546	-1.18554	0.947594	-0.00970513	-1.00675	0.00330165	-0.332049	-1.2588	0.000729396	-0.268186	-1.20429	0.518338	-0.0600367	-1.04249	0.0910453	0.240444	1.18136	0.0210448	-0.0877793	-1.06273	0.00351229	0.180407	1.1332	0.0515817	-0.328223	-1.25547	0.344455	0.0563251	1.03981	0.547306	0.0886699	1.06339	0.571364	0.0524985	1.03706	0.149261	-0.101442
IAA-sig15	RUB	Ta.28553.13.S1_at	0.706013	-0.0735804	-1.05232	0.483135	-0.145288	-1.10595	0.0123312	0.568687	1.48317	0.0851861	0.349818	1.2744	0.135931	0.423399	1.34108	0.223099	-0.218868	-1.16382	0.702014	-0.0160469	-1.01119	0.507206	-0.0238675	-1.01668	0.00277021	0.825777	1.77249	0.00375169	0.785862	1.72412	0.00417634	0.801909	1.74341	0.220847	-0.0399144	-1.02805	0.0664668	0.377877	1.29943	0.198196	0.320343	1.24863	0.0322186	0.198923	1.14784	0.482313	-0.0581669
IAA-sig16	RUB	Ta.28553.13.S1_x_at	0.652296	-0.0796363	-1.05675	0.552258	-0.119619	-1.08645	0.0287606	0.430877	1.34805	0.161372	0.231622	1.17415	0.228713	0.311258	1.24079	0.196404	-0.199255	-1.14811	0.570475	-0.0121759	-1.00848	0.0431786	-0.0419446	-1.0295	0.000314739	0.723361	1.65102	0.000916919	0.669241	1.59024	0.000451605	0.681417	1.60371	0.0844386	-0.0541205	-1.03823	0.0403489	0.383391	1.3044	0.199806	0.31593	1.24481	0.0100637	0.238256	1.17957	0.529219	-0.0542286
IAA-sig17	RUB	Ta.20839.2.S1_x_at	0.706469	0.0303501	1.02126	0.182845	0.11161	1.08043	0.29368	0.0870387	1.06219	0.0405975	0.228999	1.17202	0.0496003	0.198649	1.14762	0.147248	0.14196	1.1034	0.22027	0.101913	1.0732	0.338817	0.0711725	1.05057	0.134765	0.178692	1.13186	0.0413183	0.351778	1.27613	0.0764853	0.249864	1.1891	0.0953608	0.173086	1.12747	0.310789	-0.0898255	-1.06424	0.0794881	-0.161389	-1.11836	0.196454	-0.120951	-1.08745	0.0975771	-0.212604
IAA-sig18	RUB	Ta.28553.14.A1_x_at	0.706392	-0.0612514	-1.04337	0.475957	-0.146796	-1.10711	0.260709	0.198656	1.14763	0.948084	-0.00939168	-1.00653	0.826643	0.0518598	1.0366	0.13941	-0.208048	-1.15512	0.234931	0.0777583	1.05538	0.247964	-0.0712025	-1.05059	0.0106318	0.383379	1.30439	0.0115207	0.389935	1.31034	0.0339557	0.312177	1.24158	0.715507	0.00655581	1.00456	0.0104558	0.509843	1.4239	0.164187	0.370833	1.2931	0.0083799	0.29524	1.22709	0.488329	0.110516
IAA-sig19	RUB	Ta.28553.2.S1_x_at	0.246895	0.0483346	1.03407	0.147701	0.136035	1.09888	0.729541	0.0187963	1.01311	0.00201338	0.203166	1.15122	0.0711921	0.154831	1.11329	0.00785115	0.18437	1.13632	0.0739916	0.0967828	1.06939	0.641811	0.0272778	1.01909	0.124338	0.133823	1.0972	0.0143321	0.257883	1.19572	0.0613525	0.1611	1.11814	0.097375	0.124061	1.0898	0.091328	0.0577542	1.04084	0.86564	0.00930601	1.00647	0.190159	0.118063	1.08528	0.940646	0.00303698
IAA-sig20	RUB	Ta.28553.3.S1_at	0.0150925	-0.607985	-1.52413	0.157181	-0.353245	-1.27743	0.045679	-0.614987	-1.53154	0.000354965	-1.57622	-2.98187	0.0340927	-0.968232	-1.95644	0.00171004	-0.96123	-1.94697	0.0903518	-0.453379	-1.36924	0.375294	-0.138201	-1.10053	0.0592248	-0.142222	-1.1036	0.0142201	-0.733802	-1.66302	0.158617	-0.280423	-1.21455	0.0181313	-0.59158	-1.5069	0.186017	0.208136	1.15519	0.802246	0.0535298	1.0378	0.153476	-0.161514	-1.11846	0.0346321	-0.634279
IAA-sig21	RUB	Ta.28553.3.S1_x_at	0.0116181	-0.465121	-1.38043	0.326894	-0.22261	-1.16684	0.139299	-0.286328	-1.21953	0.000180156	-0.974059	-1.96436	0.10421	-0.508938	-1.423	0.000522496	-0.687731	-1.61075	0.0840766	-0.279468	-1.21375	0.379434	-0.101428	-1.07283	0.0634058	-0.148171	-1.10816	0.00292309	-0.529068	-1.443	0.104763	-0.249599	-1.18888	0.00896239	-0.380897	-1.30215	0.00986353	0.224042	1.168	0.847443	0.0383889	1.02697	0.432112	-0.0827929	-1.05907	0.1411	-0.22095
IAA-sig22	RUB	Ta.28553.4.S1_x_at	0.0747592	0.184002	1.13603	0.163101	-0.180433	-1.13322	0.0674753	0.306105	1.23636	0.0158268	0.309673	1.23943	0.0589262	0.125672	1.09102	0.970369	0.00356874	1.00248	0.847435	-0.018492	-1.0129	0.948604	0.0101086	1.00703	0.470006	0.11689	1.08439	0.27696	0.108507	1.07811	0.234959	0.126999	1.09202	0.956977	-0.0083834	-1.00583	0.552894	-0.0541473	-1.03825	0.150284	0.148346	1.1083	0.802866	-0.0421952	-1.02968	0.0987332	0.147019
IAA-sig23	RUB	Ta.28553.5.S1_x_at	0.00821357	-0.166642	-1.12244	0.096174	-0.260645	-1.19801	0.139361	0.176939	1.13048	0.000201488	-0.250348	-1.18949	0.250513	-0.0837054	-1.05974	0.000805676	-0.427287	-1.3447	0.00528199	-0.368366	-1.29089	0.605198	-0.0290131	-1.02031	0.0975323	-0.248859	-1.18827	0.0129101	-0.646237	-1.56508	0.0669896	-0.277872	-1.2124	0.0126389	-0.397379	-1.31711	0.0181678	-0.0719182	-1.05111	0.138143	0.129805	1.09415	0.34705	-0.101827	-1.07313	0.0490967	0.323971
IAA-sig24	RUB	Ta.28553.6.S1_x_at	0.578097	-0.0140483	-1.00978	0.477903	-0.0619455	-1.04387	0.101403	0.204643	1.1524	0.00439792	0.128649	1.09327	0.0123273	0.142697	1.10397	0.189481	-0.0759938	-1.05409	0.528861	-0.0409989	-1.02883	0.214238	0.0417202	1.02934	0.00812372	0.203732	1.15167	0.0598935	0.204453	1.15225	0.0124214	0.245452	1.18546	0.989851	0.00072121	1.0005	0.143464	0.0677902	1.04811	0.0673723	0.0947409	1.06787	0.910995	-0.00892473	-1.00621	0.70875	-0.00801379
IAA-sig25	RUB	Ta.28553.7.S1_at	0.366175	0.118332	1.08548	0.733197	0.0682759	1.04846	0.0063604	0.762756	1.69673	8.83746e-05	0.949365	1.93102	0.0442794	0.831032	1.77896	0.0220129	0.186608	1.13809	0.358231	0.130286	1.09451	0.351342	0.189776	1.14059	0.0298715	0.651099	1.57036	0.000617882	0.971161	1.96042	0.0170327	0.840875	1.79114	0.10704	0.320063	1.24839	2.59528e-05	1.07759	2.11051	0.0347787	1.06564	2.0931	0.0148614	0.944138	1.92404	0.00307335	1.0558
IAA-sig26	RUB	Ta.28553.7.S1_x_at	0.229364	0.147669	1.10778	0.77701	0.052507	1.03707	0.00301943	0.726224	1.6543	2.00031e-05	0.9264	1.90053	0.0430677	0.778731	1.71562	0.00313276	0.200176	1.14884	0.00569963	0.334649	1.26107	0.0155948	0.208392	1.1554	0.000775922	0.417478	1.33559	9.29631e-05	0.960519	1.94601	0.0016198	0.625869	1.54314	0.000485089	0.543041	1.45704	6.10386e-06	0.994643	1.99259	0.0388811	0.807662	1.75037	0.000270425	0.651778	1.5711	0.00175145	0.960523
IAA-sig27	RUB	Ta.28553.8.S1_x_at	0.0237501	-0.172192	-1.12677	0.0274847	-0.382792	-1.30386	0.0437048	0.222445	1.16671	0.00120181	-0.332539	-1.25923	0.165553	-0.160347	-1.11756	7.66919e-05	-0.554984	-1.46915	0.0689803	-0.322596	-1.25058	0.224396	-0.152601	-1.11157	0.263899	-0.149247	-1.10899	0.023988	-0.624444	-1.54162	0.1443	-0.301847	-1.23272	0.00331898	-0.475197	-1.39011	0.172479	0.0559897	1.03957	0.190749	0.206394	1.1538	0.459849	-0.023797	-1.01663	0.0803914	0.347894
IAA-sig28	RUB	Ta.24248.2.S1_x_at	0.62445	-0.0210616	-1.01471	0.11282	-0.0678856	-1.04818	0.029075	0.0614009	1.04348	0.501163	-0.0275462	-1.01928	0.829801	-0.00648462	-1.0045	0.0734391	-0.0889472	-1.06359	0.166339	-0.0549997	-1.03886	0.505979	0.033857	1.02374	0.103068	0.105693	1.07601	0.0327251	0.0845507	1.06036	0.0270953	0.13955	1.10156	0.636852	-0.0211427	-1.01476	0.968829	-0.0015677	-1.00109	0.43035	0.0323704	1.02269	0.195108	-0.0693722	-1.04926	0.0124626	-0.113665
IAA-sig29	RUB	Ta.3517.2.S1_at	0.0732358	-0.325845	-1.2534	0.953043	0.00903894	1.00629	0.281434	-0.181969	-1.13443	0.0188774	-0.498774	-1.41301	0.341511	-0.17293	-1.12735	0.0703928	-0.316806	-1.24557	0.010023	-0.73613	-1.6657	0.977737	-0.0138118	-1.00962	0.97321	0.0167793	1.0117	0.0166222	-0.733163	-1.66228	0.981014	0.00296753	1.00206	0.226915	-0.749942	-1.68172	0.0539313	-0.325046	-1.2527	0.56465	0.0852398	1.06086	0.829581	0.108091	1.0778	0.550249	-0.0906574
IAA-sig30	RUB	Ta.3517.2.S1_x_at	0.191035	-0.195264	-1.14493	0.36774	-0.192175	-1.14248	0.579507	-0.0755383	-1.05375	0.00982752	-0.462978	-1.37838	0.155814	-0.267714	-1.2039	0.0340377	-0.38744	-1.30807	0.043592	-0.929136	-1.90414	0.183991	0.31256	1.24191	0.526117	-0.23588	-1.17762	0.125525	-0.852456	-1.80557	0.806874	0.0766803	1.05459	0.128914	-0.616576	-1.53323	0.0649226	-0.393722	-1.31378	0.118578	0.340151	1.26589	0.47516	-0.164585	-1.12084	0.988949	-0.00424356
IAA-sig31	RUB	Ta.4439.1.A1_at	0.174984	0.38386	1.30483	0.922825	-0.010906	-1.00759	0.453596	-0.0720886	-1.05124	0.260993	0.300865	1.23188	0.325814	-0.0829946	-1.05921	0.187249	0.372954	1.295	0.0368505	1.27593	2.42155	0.217319	-0.422396	-1.34015	0.0339749	0.87755	1.83725	0.0113573	1.73108	3.31977	0.256581	0.455154	1.37093	0.00973974	0.853534	1.80692	0.855065	-0.0458969	-1.03232	0.0622354	-0.937967	-1.91583	0.0210282	-0.526477	-1.44041	0.0124521	-1.47612
IAA-sig32	RUB	Ta.4856.1.A1_at	0.86835	-0.0360147	-1.02528	0.941557	-0.0232958	-1.01628	0.259528	0.273591	1.20881	0.234105	0.21428	1.16013	0.449891	0.250295	1.18945	0.731871	-0.0593105	-1.04197	0.000798589	0.517151	1.43113	0.40767	0.0889054	1.06356	0.290724	-0.123304	-1.08923	0.00175835	0.482752	1.39741	0.246057	-0.0343987	-1.02413	0.0192336	0.606056	1.52209	0.0377363	0.421381	1.33921	0.645435	-0.131785	-1.09565	0.270047	-0.243986	-1.18426	0.301129	0.152909
IAA-sig33	RUB	Ta.5333.1.S1_at	0.0507548	0.296062	1.22779	0.259418	-0.256717	-1.19476	0.0567679	0.589786	1.50502	0.00291114	0.629131	1.54663	0.157518	0.333069	1.25969	0.727458	0.0393445	1.02765	0.0238754	0.876781	1.83627	0.982537	-0.00266613	-1.00185	0.0286151	0.625555	1.5428	0.00837668	1.49967	2.82778	0.000197872	0.622889	1.53996	0.0378549	0.874115	1.83288	0.00117711	0.952485	1.9352	0.0888668	0.371766	1.29394	0.531543	0.117714	1.08502	0.47054	0.0819451
IAA-sig34	RUB	Ta.7458.1.S1_at	0.00252879	0.922467	1.89535	0.269337	0.111053	1.08002	0.0365219	-1.00011	-2.00015	0.859211	0.0334118	1.02343	0.0396136	-0.889055	-1.85196	0.00199917	1.03352	2.04701	0.0183662	1.60442	3.04075	0.225833	0.35426	1.27833	0.0109316	-1.22001	-2.32948	0.0399941	0.738675	1.66864	0.0470281	-0.86575	-1.82229	0.00702909	1.95869	3.88707	0.0456806	0.453964	1.3698	0.328604	-0.227994	-1.17121	0.0638723	-0.471201	-1.38626	0.333516	-0.251299
IAA-sig35	RUB	TaAffx.106122.1.S1_x_at	0.0211331	0.227594	1.17088	0.421428	-0.0477312	-1.03364	0.0071742	0.680282	1.60245	0.000188581	0.860145	1.81522	0.0102153	0.632551	1.5503	0.0387045	0.179863	1.13278	0.606351	0.0935749	1.06701	0.305016	0.0382311	1.02685	0.00106832	0.827714	1.77487	0.0249158	0.95952	1.94466	0.00196162	0.865945	1.82253	0.477515	0.131806	1.09566	0.730069	-0.0403921	-1.02839	0.189641	0.0936272	1.06705	0.80643	0.00766494	1.00533	0.136586	-0.139766
IAA-sig36	RUB	TaAffx.112633.1.S1_at	0.0759321	-0.352591	-1.27685	0.529057	-0.0805109	-1.05739	0.0992967	0.289665	1.22236	0.38165	-0.143436	-1.10453	0.0848551	0.209154	1.15601	0.0490376	-0.433102	-1.35013	0.328684	-0.131797	-1.09566	0.325665	0.171717	1.1264	0.970533	0.00661735	1.0046	0.762417	0.0465371	1.03278	0.303935	0.178335	1.13158	0.798674	0.0399198	1.02806	0.884084	-0.0235793	-1.01648	0.107552	-0.244373	-1.18458	0.0769658	-0.496601	-1.41088	0.207811	-0.213553
IAA-sig37	RUB	Ta.24248.3.S1_x_at	0.130874	0.355607	1.27952	0.229702	-0.255092	-1.19341	0.200562	0.28215	1.21601	0.111186	0.382665	1.30375	0.332247	0.0270587	1.01893	0.654833	0.100515	1.07216	0.069761	0.696007	1.62001	0.733513	-0.0363844	-1.02554	0.0665036	0.486121	1.40067	0.033622	1.14574	2.2126	0.102738	0.449736	1.36579	0.0637595	0.659623	1.57967	0.254019	0.286443	1.21963	0.607471	-0.0539573	-1.03811	0.213784	-0.272664	-1.20804	0.0671727	-0.476635
IAA-sig38	RUB	TaAffx.128584.1.S1_s_at	0.859842	0.0392442	1.02757	0.820031	-0.0481905	-1.03397	0.882139	-0.0389725	-1.02738	0.841824	-0.0479188	-1.03377	0.61267	-0.087163	-1.06228	0.971554	-0.00894631	-1.00622	0.0833627	1.43494	2.70371	0.335833	0.835173	1.78407	0.9146	0.0823832	1.05877	0.0368531	2.35249	5.10707	0.273605	0.917556	1.88891	0.0504098	2.27011	4.82361	0.594734	0.128471	1.09313	0.0959832	-1.26722	-2.40698	0.058626	-2.15059	-4.44008	0.0398724	-2.27194
IAA-sig39	RUB	TaAffx.128584.2.S1_at	0.310024	0.0768777	1.05473	0.187082	0.240084	1.18106	0.350997	0.158268	1.11595	0.00283264	0.47523	1.39014	0.0453214	0.398352	1.318	0.0236605	0.316961	1.2457	0.829149	0.0368684	1.02588	0.61871	0.095576	1.06849	0.432488	0.193833	1.1438	0.224577	0.326277	1.25377	0.124034	0.289409	1.22214	0.611856	0.132444	1.09615	0.247036	-0.147532	-1.10767	0.171937	-0.107522	-1.07738	0.868702	0.0369854	1.02597	0.992462	0.00142081
IAA-sig40	RUB	TaAffx.128584.3.S1_at	0.534246	-0.0590782	-1.0418	0.291777	0.14875	1.10861	0.10056	0.255883	1.19407	0.0122566	0.345554	1.27064	0.0977012	0.404633	1.32375	0.201815	0.0896714	1.06413	0.324975	0.123985	1.08974	0.392591	-0.0989236	-1.07097	0.111703	-0.0539919	-1.03813	0.491942	-0.0289301	-1.02025	0.243169	-0.152916	-1.11181	0.480996	0.0250619	1.01752	0.240499	-0.0844552	-1.06029	0.194198	-0.267519	-1.20374	0.0820936	-0.0198456	-1.01385	0.0841372	0.290029
IAA-sig41	RUB	TaAffx.128661.1.S1_x_at	0.993499	0.00104668	1.00073	0.0449603	-0.0805163	-1.0574	0.0131367	0.190518	1.14117	0.410744	0.111048	1.08001	0.0164164	0.110002	1.07923	0.547782	-0.0794697	-1.05663	0.243734	0.129595	1.09399	0.568285	-0.0467753	-1.03295	0.0532555	0.171829	1.12649	0.0461968	0.254648	1.19304	0.158161	0.125054	1.09055	0.353602	0.0828192	1.05909	0.524199	0.0874806	1.06251	0.540806	-0.0410672	-1.02887	0.230883	-0.0748083	-1.05322	0.0740181	-0.0561193
IAA-sig42	RUB	TaAffx.43220.1.S1_at	0.0335198	-0.244664	-1.18482	0.401331	0.178288	1.13154	0.489881	-0.12215	-1.08836	0.0290573	-0.188526	-1.1396	0.577292	0.0561379	1.03968	0.563802	-0.0663761	-1.04708	0.68521	0.161246	1.11825	0.111741	-0.189302	-1.14021	0.0773704	0.488794	1.40327	0.335556	0.460738	1.37625	0.199063	0.299492	1.23071	0.941346	-0.0280556	-1.01964	0.0927093	0.470908	1.38598	0.609389	0.0649981	1.04608	0.0982929	0.432587	1.34965	0.339685	-0.178357
IAA-sig43	RUB	TaAffx.86581.1.S1_at	0.903923	-0.011048	-1.00769	0.873101	-0.0108944	-1.00758	0.312513	0.0613455	1.04344	0.658046	0.0394032	1.02769	0.573133	0.0504512	1.03559	0.791568	-0.0219424	-1.01533	0.880483	-0.0188829	-1.01317	0.0449257	0.131901	1.09574	0.861983	-0.0310805	-1.02178	0.709195	0.0819378	1.05844	0.58638	0.100821	1.07238	0.419265	0.113018	1.08149	0.566963	0.0639525	1.04533	0.36993	0.0717874	1.05102	0.093889	-0.0710082	-1.05045	0.907233	0.0214179
IAA-sig44	RUB	TaAffx.86581.1.S1_s_at	0.301068	0.0886723	1.06339	0.840552	0.0305602	1.02141	0.54691	0.0927398	1.06639	0.041396	0.211972	1.15827	0.475014	0.1233	1.08922	0.14441	0.119233	1.08616	0.439884	0.189397	1.14029	0.616893	0.116916	1.08441	0.353988	0.227321	1.17066	0.10552	0.533634	1.44757	0.207448	0.344237	1.26948	0.26628	0.306313	1.23654	0.183487	0.152838	1.11175	0.79185	0.0521135	1.03678	0.855903	-0.0342426	-1.02402	0.397997	-0.168824
IAA-sig45	RUB	TaAffx.86581.2.S1_x_at	0.536634	0.0565262	1.03996	0.148581	0.0801017	1.05709	0.514186	0.011073	1.00771	0.143861	0.147701	1.1078	0.105347	0.0911747	1.06524	0.170327	0.136628	1.09933	0.336934	0.0427098	1.03005	0.0488075	0.197351	1.14659	0.167351	0.141033	1.10269	0.0233395	0.381093	1.30233	0.0217459	0.338384	1.26434	0.0481393	0.240061	1.18104	0.895073	-0.0117696	-1.00819	0.957168	0.0020468	1.00142	0.12981	-0.115202	-1.08313	0.03873	-0.245162
IAA-sig46	RUB	Ta.24248.4.S1_x_at	0.0915333	-0.0915048	-1.06548	0.694832	-0.0118939	-1.00828	0.653284	0.0161281	1.01124	0.109641	-0.0872706	-1.06236	0.823622	0.0042342	1.00294	0.0800373	-0.103399	-1.0743	0.210431	-0.0770755	-1.05488	0.221125	0.0647833	1.04593	0.0480042	0.0898968	1.06429	0.117059	0.0776046	1.05526	0.0665861	0.15468	1.11318	0.6188	-0.0122923	-1.00856	0.871449	0.00746691	1.00519	0.867835	-0.00696239	-1.00484	0.0856624	-0.0836395	-1.05969	0.0264951	-0.157408
IAA-sig47	RUB	TaAffx.94339.1.S1_at	0.514863	-0.115309	-1.08321	0.971973	-0.00809571	-1.00563	0.514382	-0.0762703	-1.05429	0.16686	-0.199675	-1.14844	0.736	-0.084366	-1.06022	0.319863	-0.123404	-1.0893	0.393475	0.119925	1.08668	0.695854	0.060223	1.04263	0.702204	0.0656743	1.04657	0.197722	0.245822	1.18577	0.419179	0.125897	1.09119	0.320825	0.180148	1.133	0.106525	0.242831	1.18331	0.974818	0.00759714	1.00528	0.658843	-0.0607215	-1.04299	0.266077	-0.202666
IAA-sig48	RUB	TaAffx.97978.1.S1_at	0.971034	-0.00543965	-1.00378	0.717268	-0.11974	-1.08654	0.873613	0.0511731	1.03611	0.620964	-0.0740066	-1.05264	0.295337	-0.068567	-1.04868	0.602581	-0.12518	-1.09064	0.393268	-0.249965	-1.18918	0.536475	-0.162847	-1.11949	0.0454956	0.182419	1.13478	0.107718	-0.230393	-1.17315	0.938264	0.0195727	1.01366	0.0290938	-0.412812	-1.33128	0.702152	-0.0595173	-1.04212	0.497143	0.185008	1.13682	0.50554	0.228115	1.1713	0.155242	0.0968685
IAA-sig49	RUB	Ta.24299.1.S1_at	0.000851202	-0.412924	-1.33138	0.287552	-0.121316	-1.08773	0.00680037	0.6339	1.55175	0.0101559	0.0996599	1.07152	0.0174391	0.512584	1.4266	0.000136943	-0.53424	-1.44818	0.0434908	-0.708546	-1.63416	0.453722	-0.143643	-1.10469	0.0147634	0.49803	1.41228	0.0218721	-0.354159	-1.27824	0.158914	0.354388	1.27844	0.00153824	-0.852189	-1.80524	2.96119e-05	-0.448962	-1.36506	0.454704	-0.15334	-1.11214	0.16106	-0.131013	-1.09506	0.93629	0.00485661
IAA-sig50	RUB	Ta.2550.1.S1_a_at	0.00802727	-0.341177	-1.26679	0.174193	-0.187488	-1.13878	0.0171083	0.449622	1.36568	0.228701	-0.0790421	-1.05632	0.0792907	0.262135	1.19925	0.00104558	-0.528665	-1.44259	0.179981	-0.344693	-1.26988	0.871689	-0.0265273	-1.01856	0.0121267	0.262214	1.19932	0.364489	-0.109007	-1.07848	0.239019	0.235687	1.17747	0.0631453	-0.371221	-1.29345	0.878519	0.0127193	1.00886	0.928416	0.0162356	1.01132	0.138179	-0.144725	-1.10552	0.264107	0.0426838
IAA-sig51	RUB	Ta.2694.1.S1_at	0.832134	-0.0226698	-1.01584	0.308092	-0.14396	-1.10493	0.0879831	0.220268	1.16495	0.572929	0.0536383	1.03788	0.590647	0.0763082	1.05432	0.106848	-0.16663	-1.12243	0.630219	0.110397	1.07953	0.850886	0.0243168	1.017	0.511049	-0.0903421	-1.06462	0.842018	0.0443719	1.03123	0.00853954	-0.0660252	-1.04683	0.612712	0.134714	1.09787	0.967034	0.00630408	1.00438	0.340623	-0.126763	-1.09184	0.128939	-0.29504	-1.22692	0.829649	0.0155705
IAA-sig52	RUB	Ta.27292.1.S1_at	0.0240479	0.288449	1.22133	0.209988	-0.235992	-1.17772	0.00777451	0.391377	1.31164	9.83237e-05	0.443835	1.36021	0.355573	0.155385	1.11372	0.122868	0.0524573	1.03703	0.0091999	1.05518	2.07797	0.221787	-0.173347	-1.12767	6.98964e-05	0.624521	1.5417	0.000277214	1.50635	2.8409	0.0449726	0.451173	1.36715	0.000773613	0.88183	1.84271	7.71749e-07	1.46025	2.75155	0.0501525	0.693517	1.61722	0.00122657	0.630872	1.5485	0.00466468	0.397729
IAA-sig53	TIR1.1	Ta.23215.1.S1_at	0.0312532	0.156681	1.11472	0.211748	0.162739	1.11941	0.00897511	-0.876815	-1.83632	0.000218832	-0.557395	-1.47161	0.00664136	-0.714076	-1.64043	0.0061658	0.31942	1.24783	0.016502	0.353848	1.27797	0.0985144	0.250078	1.18927	0.058597	-0.375144	-1.29697	0.0677695	0.228782	1.17185	0.248979	-0.125067	-1.09056	0.0137118	0.603926	1.51985	0.00118489	0.31668	1.24546	0.211956	0.119512	1.08637	0.787268	0.0321737	1.02255	0.0223946	-0.469497
IAA-sig54	TIR1.2	Ta.23215.2.A1_at	0.04782	0.37499	1.29683	0.258373	0.152228	1.11128	0.638005	0.183571	1.13569	0.0398251	0.710788	1.6367	0.430551	0.335798	1.26208	0.0133514	0.527218	1.44115	0.861331	0.0206032	1.01438	0.343958	0.125478	1.09087	0.19154	0.243601	1.18394	0.0918319	0.389682	1.31011	0.119662	0.369079	1.29153	0.217946	0.146082	1.10656	0.0477702	-0.35875	-1.28232	0.97469	-0.00436353	-1.00303	0.782504	0.0223857	1.01564	0.924138	-0.0376445
IAA-sig55	ABP1	Ta.14175.1.S1_at	0.0296215	-0.202738	-1.15088	0.183017	-0.148721	-1.10859	0.0152179	0.49487	1.40919	0.061952	0.143411	1.10451	0.0557348	0.346149	1.27116	0.00207578	-0.351459	-1.27585	0.150939	-0.241206	-1.18198	0.618335	0.0571448	1.04041	0.00239993	0.394858	1.31481	0.0433992	0.210797	1.15733	0.0444328	0.452003	1.36794	0.0521894	-0.184061	-1.13608	0.00344921	0.324423	1.25216	0.0916032	0.362891	1.286	0.0431336	0.157025	1.11498	0.0432304	0.257037
IAA-sig56	ARF	TaAffx.38467.1.A1_at	0.716871	-0.103276	-1.07421	0.0825165	-1.23296	-2.35049	0.0168525	-0.640881	-1.55928	0.00014378	-1.97712	-3.93706	0.0389851	-1.87384	-3.66507	0.000603842	-1.33624	-2.52492	0.81712	0.0675593	1.04794	0.090269	-0.734151	-1.66342	0.0620573	-0.671658	-1.5929	0.0219557	-1.33825	-2.52844	0.036019	-1.40581	-2.64966	0.0452624	-0.666592	-1.58732	0.0046389	0.876838	1.83635	0.247425	0.706002	1.63128	0.14928	0.207193	1.15444	0.301642	0.237969
IAA-sig57	ARF	TaAffx.114045.1.S1_at	0.634868	0.0530723	1.03747	0.541771	0.101209	1.07267	0.120149	0.398777	1.31839	0.00741858	0.553058	1.46719	0.0771328	0.499986	1.4142	0.219173	0.154281	1.11287	0.00465729	-0.33384	-1.26036	0.467724	0.0796525	1.05676	0.242654	0.470897	1.38597	0.511521	0.216709	1.16208	0.182161	0.550549	1.46464	0.103849	-0.254188	-1.19266	0.021088	-0.317729	-1.24637	0.546288	0.0691832	1.04912	0.569167	0.0907393	1.06492	0.955551	0.0186198
IAA-sig58	ARF	TaAffx.12974.1.S1_at	0.202857	0.264632	1.20133	0.128284	0.351478	1.27587	0.855987	-0.0168336	-1.01174	0.0198386	0.599277	1.51496	0.109815	0.334645	1.26107	0.0202829	0.616111	1.53274	0.14181	0.145862	1.10639	0.928045	0.00898417	1.00625	0.72515	0.0324282	1.02273	0.0641406	0.187274	1.13861	0.633191	0.0414124	1.02912	0.153066	0.154846	1.1133	0.312893	-0.183327	-1.1355	0.670979	-0.064557	-1.04576	0.10972	0.277937	1.21246	0.0531446	0.228675
IAA-sig59	ARF	Ta.15664.1.S1_at	0.626602	-0.0774759	-1.05517	0.543489	0.0301403	1.02111	0.0127038	0.366608	1.28932	0.0960276	0.319273	1.2477	0.00138898	0.396749	1.31654	0.766874	-0.0473356	-1.03336	0.829662	0.0678166	1.04813	0.972621	0.0103426	1.0072	0.978339	-0.00729597	-1.00507	0.803265	0.0708632	1.05035	0.988372	0.00304663	1.00211	0.827284	0.0781591	1.05567	0.985517	0.00392624	1.00273	0.462216	-0.141366	-1.10295	0.636263	-0.121568	-1.08792	0.127441	0.252336
IAA-sig60	ARF	TaAffx.95874.1.S1_at	0.42249	0.18749	1.13878	0.611463	0.0422283	1.0297	0.585304	0.139676	1.10166	0.205565	0.369394	1.29181	0.482108	0.181905	1.13438	0.338817	0.229718	1.17261	0.999462	0.000146169	1.0001	0.471784	0.145832	1.10637	0.577563	0.0964117	1.06911	0.301411	0.242389	1.18295	0.311566	0.242243	1.18283	0.458841	0.145978	1.10648	0.498461	-0.166437	-1.12228	0.898317	0.0209064	1.0146	0.522449	-0.0826968	-1.059	0.883788	-0.0394323
IAA-sig61	ARF	Ta.13246.1.S1_x_at	0.0100696	-0.305267	-1.23565	0.415776	-0.156837	-1.11484	0.0151991	-1.55821	-2.94488	3.31794e-05	-2.02031	-4.05672	0.00837348	-1.71505	-3.28307	0.00857143	-0.462104	-1.37755	0.394371	-0.125328	-1.09076	0.349327	0.172301	1.12685	0.00345913	-1.49308	-2.81489	0.000522258	-1.44611	-2.72472	0.0079093	-1.32078	-2.49801	0.638673	0.046973	1.0331	0.000315566	0.579577	1.49441	0.0997262	0.399638	1.31918	0.700828	0.0704996	1.05008	0.97331	0.00537108
IAA-sig62	ARF	TaAffx.68567.1.A1_s_at	0.0756088	-0.334361	-1.26082	0.348234	-0.258968	-1.19662	0.0241486	-1.38343	-2.60888	0.000161265	-1.97676	-3.93608	0.0160991	-1.6424	-3.12184	0.0148668	-0.593329	-1.50872	0.417988	-0.220632	-1.16524	0.567015	0.151667	1.11085	0.00151133	-1.75192	-3.36806	0.000697479	-1.82088	-3.53297	0.0186805	-1.60025	-3.03196	0.331963	-0.0689647	-1.04896	0.0106524	0.493347	1.40771	0.283198	0.379618	1.301	0.867865	-0.0310167	-1.02173	0.169055	0.337472
IAA-sig63	ARF	Ta.9398.1.S1_a_at	0.660551	0.0742245	1.05279	0.205744	0.252396	1.19118	0.0102744	-1.1469	-2.21437	0.00554097	-0.820277	-1.76575	0.0239352	-0.894502	-1.85897	0.0938472	0.32662	1.25407	0.0907891	-0.34464	-1.26983	0.638899	0.0791764	1.05642	0.0412827	-0.531987	-1.44592	0.00622745	-0.79745	-1.73803	0.0710142	-0.45281	-1.3687	0.103739	-0.265463	-1.20202	0.0331021	-0.451218	-1.36719	0.856098	-0.0323536	-1.02268	0.366386	0.140866	1.10257	0.0471039	-0.474045
IAA-sig64	ARF	Ta.13246.1.S1_at	0.0234518	-0.330823	-1.25773	0.82326	-0.0301542	-1.02112	0.0143133	-1.49806	-2.82462	0.000119056	-1.85904	-3.62765	0.0110995	-1.52821	-2.88428	0.0263598	-0.360977	-1.28429	0.851367	0.0221871	1.0155	0.482228	0.159826	1.11715	0.0105779	-1.50659	-2.84137	0.000240344	-1.32457	-2.50459	0.00574388	-1.34676	-2.5434	0.367057	0.182013	1.13447	0.00193192	0.619595	1.53644	0.155652	0.266585	1.20296	0.720632	0.0766048	1.05453	0.627989	0.0851308
IAA-sig65	ARF	Ta.9398.2.S1_at	0.637595	-0.0296387	-1.02076	0.126674	0.22471	1.16854	0.00782644	-1.6679	-3.17752	9.41429e-05	-1.47283	-2.77566	0.00868283	-1.44319	-2.71922	0.0477854	0.195071	1.14478	0.0342073	-0.377362	-1.29896	0.148663	0.215493	1.1611	0.02113	-0.977648	-1.96925	0.0129668	-1.13952	-2.20307	0.0268993	-0.762154	-1.69602	0.242134	-0.161869	-1.11874	0.072547	0.148236	1.10821	0.0166287	0.495959	1.41026	0.0455769	0.505176	1.4193	0.399748	-0.185076
IAA-sig66	ARF	Ta.7431.1.A1_at	0.0628953	-0.480316	-1.39505	0.268795	-0.612292	-1.52869	0.0642225	-1.45032	-2.73269	0.000126238	-2.54293	-5.82771	0.0142487	-2.06261	-4.17742	0.0138323	-1.09261	-2.13259	0.254195	-0.413713	-1.33211	0.918003	0.0379769	1.02667	0.0293957	-1.42571	-2.68646	0.00738651	-1.80144	-3.48569	0.0328135	-1.38773	-2.61666	0.276669	-0.375736	-1.2975	0.0145157	0.665517	1.58614	0.188696	0.598914	1.51458	0.913897	-0.0513549	-1.03624	0.724937	-0.0759702
IAA-sig67	ARF	Ta.9398.1.S1_at	0.094012	-0.245589	-1.18558	0.975213	-0.0048505	-1.00337	0.0270052	-0.997299	-1.99626	0.000587591	-1.24774	-2.37469	0.0330511	-1.00215	-2.00298	0.0665719	-0.25044	-1.18957	0.0650773	-0.311148	-1.2407	0.437665	0.103251	1.07419	0.228516	-0.404741	-1.32385	0.113549	-0.612638	-1.52905	0.329414	-0.301489	-1.23242	0.131873	-0.207897	-1.155	0.0892852	-0.202173	-1.15043	0.423523	-0.136614	-1.09932	0.154192	-0.244716	-1.18486	0.0889486	-0.837274
IAA-sig68	ARF	TaAffx.122818.1.S1_at	0.828148	0.118582	1.08567	0.0290502	-0.316849	-1.24561	0.0100331	-0.612118	-1.5285	0.188702	-0.810385	-1.75368	0.00590108	-0.928967	-1.90391	0.717952	-0.198267	-1.14732	0.178171	-0.370389	-1.2927	0.885506	0.0307107	1.02151	0.062774	-0.4563	-1.37202	0.0182341	-0.795979	-1.73626	0.163711	-0.425589	-1.34312	0.0660692	-0.339679	-1.26547	0.702795	-0.209974	-1.15667	0.260208	0.278998	1.21335	0.480462	-0.0685617	-1.04867	0.175666	-0.22438
IAA-sig69	ARF	Ta.6394.1.A1_at	0.605464	-0.0977957	-1.07014	0.199542	-0.395892	-1.31576	0.0184992	-1.61097	-3.05457	0.00030879	-2.10466	-4.30096	0.00233849	-2.00686	-4.01907	0.0816053	-0.493688	-1.40804	0.574583	-0.0754022	-1.05366	0.552748	-0.134958	-1.09806	0.051426	-0.830652	-1.77849	0.013442	-1.04101	-2.05767	0.0263118	-0.965609	-1.95289	0.320177	-0.21036	-1.15698	0.119848	0.342613	1.26805	0.112186	0.320219	1.24852	0.839643	0.0592849	1.04195	0.0384627	-0.721033
IAA-sig70	ARF	Ta.25087.1.S1_at	0.171598	-0.269091	-1.20505	0.121115	-0.586378	-1.50147	0.0212989	-1.93944	-3.83558	0.000139017	-2.79491	-6.93988	0.00800526	-2.52582	-5.75901	0.011702	-0.855468	-1.80935	0.0726684	-0.537266	-1.45122	0.303601	0.223493	1.16756	0.00194317	-2.00158	-4.00439	0.000892596	-2.31536	-4.97727	0.00705244	-1.77809	-3.42972	0.078774	-0.313773	-1.24295	0.686898	0.0665953	1.04724	0.194927	0.334771	1.26118	0.159108	-0.475099	-1.39001	0.18722	-0.41296
IAA-sig71	ARF	TaAffx.89243.1.S1_at	0.0401173	0.422897	1.34062	0.836157	-0.0342778	-1.02404	0.0720562	-0.263389	-1.20029	0.350208	0.125229	1.09068	0.162788	-0.297667	-1.22915	0.0335536	0.388619	1.30914	0.554133	0.140442	1.10224	0.239314	-0.189642	-1.14048	0.703041	-0.0496758	-1.03503	0.667813	-0.0988757	-1.07094	0.0634615	-0.239318	-1.18043	0.84395	-0.0491999	-1.03469	0.18026	-0.269024	-1.20499	0.932108	0.0134305	1.00935	0.30105	0.168795	1.12412	0.523756	-0.0449189
IAA-sig72	ARF	Ta.2593.1.S1_at	0.750591	0.0317358	1.02224	0.0330697	-0.532743	-1.44668	0.0130754	-1.62558	-3.08567	9.46106e-05	-2.12659	-4.36684	0.00647792	-2.15833	-4.46397	0.00807057	-0.501008	-1.4152	0.0208019	-0.785989	-1.72427	0.195985	-0.245953	-1.18588	0.00711395	-1.4965	-2.82158	0.00199994	-2.52845	-5.76949	0.00252855	-1.74246	-3.34604	0.0197401	-1.03194	-2.04477	0.00695211	-0.539796	-1.45377	0.0760985	0.277929	1.21245	0.955501	-0.00886194	-1.00616	0.518687	-0.137942
IAA-sig73	ARF	Ta.2593.2.S1_at	0.0106292	-0.529834	-1.44376	0.125327	-0.448142	-1.36428	0.0450113	-1.03449	-2.04839	0.000163497	-2.01247	-4.03471	0.0296452	-1.48263	-2.79458	0.000351421	-0.977976	-1.9697	0.1077	-0.617546	-1.53426	0.564725	0.0989325	1.07098	0.0060589	-0.904383	-1.87174	0.0158494	-1.423	-2.68142	0.0369595	-0.805451	-1.74769	0.0914475	-0.518613	-1.43258	0.20602	0.18709	1.13847	0.321876	0.274802	1.20983	0.0872247	-0.272273	-1.20771	0.21136	-0.402379
IAA-sig74	ARF	Ta.2593.2.S1_x_at	0.0108519	-0.539523	-1.45349	0.136912	-0.42737	-1.34478	0.0495694	-1.02425	-2.0339	0.000206525	-1.99114	-3.97552	0.0331585	-1.45162	-2.73515	0.00040385	-0.966893	-1.95463	0.0907459	-0.608265	-1.52442	0.505677	0.104852	1.07538	0.0210622	-0.880716	-1.84129	0.0195774	-1.38413	-2.61014	0.0517847	-0.775864	-1.71222	0.076504	-0.503413	-1.41756	0.167934	0.19509	1.1448	0.323613	0.263832	1.20066	0.0849745	-0.268391	-1.20446	0.250055	-0.411924
IAA-sig75	ARF	Ta.28852.1.S1_at	0.309067	-0.22454	-1.1684	0.247137	-0.331579	-1.25839	0.00971757	-0.759344	-1.69272	0.00101964	-1.31546	-2.48882	0.0332727	-1.09092	-2.1301	0.0225243	-0.556119	-1.47031	0.0276674	-1.23311	-2.35074	0.492981	0.200768	1.14931	0.110327	-0.360336	-1.28373	0.00140858	-1.39268	-2.62566	0.535653	-0.159568	-1.11695	0.0134871	-1.03235	-2.04535	0.244534	-0.205085	-1.15275	0.107811	0.803489	1.74532	0.177163	0.271142	1.20676	0.219735	-0.127866
IAA-sig76	ARF	Ta.4027.2.S1_at	0.00787993	0.685435	1.60819	0.0764219	-0.560646	-1.47493	0.188692	-0.366217	-1.28897	0.180785	-0.241428	-1.18216	0.0286026	-0.926863	-1.90114	0.454745	0.124789	1.09035	0.13262	0.388935	1.30943	0.690507	-0.0845584	-1.06036	0.156403	-0.327849	-1.25514	0.855534	-0.0234722	-1.0164	0.163044	-0.412407	-1.33091	0.0956121	0.304377	1.23489	0.939047	-0.0103748	-1.00722	0.25659	0.286125	1.21936	0.371955	-0.189963	-1.14073	0.311319	-0.228331
IAA-sig77	ARF	Ta.8537.1.S1_s_at	0.118638	-0.342456	-1.26791	0.100814	-0.66449	-1.58501	0.01298	-1.75594	-3.37745	6.5888e-05	-2.76288	-6.7875	0.002063	-2.42042	-5.35329	0.00751639	-1.00695	-2.00965	0.073981	-0.624926	-1.54213	0.194859	0.357013	1.28077	0.00169132	-2.02364	-4.06607	0.000914769	-2.29155	-4.89582	0.0130805	-1.66662	-3.17471	0.0309845	-0.267913	-1.20406	0.387285	0.154761	1.11324	0.172906	0.437231	1.354	0.10567	-0.584272	-1.49928	0.0467886	-0.31657
IAA-sig78	ARF	Ta.8605.1.A1_at	0.00350989	-0.829823	-1.77747	0.640187	-0.132777	-1.0964	0.34686	-0.158605	-1.11621	1.84659e-05	-1.12121	-2.17529	0.324034	-0.291382	-1.22381	0.000205085	-0.9626	-1.94882	0.0387195	-1.12348	-2.17872	0.238608	0.407754	1.32662	0.518779	-0.0794077	-1.05658	0.00323915	-0.795135	-1.73524	0.289403	0.328347	1.25557	0.0180029	-0.715728	-1.64231	0.00487579	-0.169366	-1.12456	0.729365	0.124294	1.08997	0.106175	-0.416238	-1.33444	0.0219322	-0.495435
Note: Yellow highlights indicate P-value ≤ 0.05. Green and red highlights indicate symmetrical/linear fold change ≥ 2 and ≤-2, respectively.
[truncated: 4 more columns]
