# Supplementary material for: Transcriptomics of cytokinin and auxin metabolism and signaling genes during seed maturation in dormant and non-dormant wheat genotypes
Source: Sci Rep. 2019 Mar 8;9:3983. doi: 10.1038/s41598-019-40657-9 (PMC6408541; doi:10.1038/s41598-019-40657-9)
Supplement: Supplementary file 3 — Table S2 [file 41598_2019_40657_MOESM3_ESM.xlsx]

## Sheet: CKmet
Table S2. Expression patterns of probesets representing cytokinin and auxin metabolism and signaling genes in the endosperm of AC Domain and RL4452 genotypes during seed maturation.
AC-20, AC-30, AC-40, and AC-50 indicate AC domain samples at 20, 30, 40, and 50 days after anthesis; RL-20, RL-30, RL-40, and RL-50 indicate RL4452 samples at 20, 30, 40, and 50 days after anthesis.
			AC-30/AC-20			AC-40/AC-30			AC-50/AC-40			AC-50/AC-20			AC-50/AC-30			AC-40/AC-20			RL-30/RL-20			RL-40/RL-30			RL-50/RL-40			RL-50/RL-20			RL-50/RL-30			RL-40/RL-20			AC-20/RL-20			AC-30/RL-30			AC-40/RL-40			AC-50/RL-50
			P-value	log2 (Fold change)	Symmetrical raw fold change	P-value	log2(Fold change)	Symmetrical raw fold change	P-value	log2(Fold change)	Symmetrical raw fold change	P-value	log2(Fold change)	Symmetrical raw fold change	P-value	log2(Fold change)	Symmetrical raw fold change	P-value	log2(Fold change)	Symmetrical raw fold change	P-value	log2(Fold change)	Symmetrical raw fold change	P-value	log2(Fold change)	Symmetrical raw fold change	P-value	log2(Fold change)	Symmetrical raw fold change	P-value	log2(Fold change)	Symmetrical raw fold change	P-value	log2(Fold change)	Symmetrical raw fold change	P-value	log2(Fold change)	Symmetrical raw fold change	P-value	log2(Fold change)	Symmetrical raw fold change	P-value	log2(Fold change)	Symmetrical raw fold change	P-value	log2(Fold change)	Symmetrical raw fold change	P-value	log2(Fold change)
CK-met-01	IPT	Ta.27062.1.S1_at	0.267598	0.325415	1.25303	0.998211	-0.000542256	-1.00038	0.639721	-0.0956696	-1.06856	0.319855	0.229203	1.17219	0.705132	-0.0962119	-1.06896	0.190882	0.324873	1.25255	0.756389	0.0985614	1.07071	0.913114	0.0341496	1.02395	0.0122202	0.159804	1.11714	0.00749698	0.292515	1.22477	0.556801	0.193954	1.1439	0.0197117	0.132711	1.09635	0.608087	-0.0717371	-1.05098	0.684156	0.155116	1.11351	0.416064	0.120425	1.08706	0.408941	-0.135049
CK-met-02	IPT	Ta.27550.1.S1_at	0.651881	-0.326931	-1.25434	0.175849	1.23001	2.34568	0.26385	0.478215	1.39302	0.0605575	1.38129	2.60501	0.110806	1.70822	3.26758	0.102022	0.903075	1.87005	0.804945	0.0707005	1.05023	0.03821	0.926501	1.90066	0.0252238	1.20559	2.30632	0.0134309	2.20279	4.6037	0.0063638	2.13209	4.38353	0.0654495	0.997201	1.99612	0.357943	0.40051	1.31997	0.996492	0.00287769	1.002	0.32358	0.306384	1.2366	0.273122	-0.420992
CK-met-03	LOG	Ta.10410.1.S1_at	0.879173	0.0299693	1.02099	0.998033	0.00049152	1.00034	0.35055	0.178102	1.13139	0.285236	0.208563	1.15554	0.510854	0.178594	1.13178	0.494012	0.0304608	1.02134	0.204747	0.162481	1.11921	0.219621	0.210035	1.15672	0.539921	-0.0954692	-1.06841	0.113735	0.277047	1.21171	0.255596	0.114566	1.08265	0.115799	0.372516	1.29461	0.513072	-0.0642962	-1.04557	0.381946	-0.196808	-1.14616	0.0756228	-0.406352	-1.32533	0.486785	-0.13278
CK-met-04	LOG	TaAffx.92200.1.A1_s_at	0.0948356	0.438452	1.35515	0.79798	0.0448017	1.03154	0.311106	0.0847649	1.06052	0.00488239	0.568018	1.48249	0.454028	0.129567	1.09397	0.0223859	0.483253	1.39789	0.680798	-0.220723	-1.16532	0.0935105	0.286777	1.21991	0.0114414	-0.358874	-1.28242	0.586027	-0.29282	-1.22503	0.504341	-0.0720967	-1.05124	0.898177	0.0660543	1.04685	0.243147	-0.747828	-1.67926	0.645771	-0.0886534	-1.06338	0.0437845	-0.330629	-1.25756	0.0268068	0.11301
CK-met-05	LOG	TaAffx.12490.1.S1_at	0.249814	-0.46197	-1.37742	0.243468	-0.289671	-1.22236	0.133023	0.558961	1.47321	0.609499	-0.192681	-1.14288	0.425119	0.26929	1.20521	0.0932176	-0.751641	-1.68371	0.0427088	-0.87535	-1.83445	0.093504	0.578366	1.49316	0.00591025	-0.715556	-1.64212	0.0016709	-1.01254	-2.01746	0.531685	-0.137191	-1.09976	0.0474499	-0.296984	-1.22857	0.923027	-0.0262694	-1.01838	0.254687	0.38711	1.30777	0.0316183	-0.480926	-1.39564	0.067186	0.793591
CK-met-06	LOG	TaAffx.52819.1.S1_at	0.646043	0.202564	1.15074	0.906145	-0.0527682	-1.03725	0.793427	0.0742513	1.05282	0.415723	0.224048	1.16801	0.965031	0.0214831	1.015	0.364948	0.149796	1.10941	0.386582	-0.134889	-1.09801	0.695263	0.058536	1.04141	0.353348	0.15356	1.11231	0.589999	0.0772072	1.05497	0.316322	0.212096	1.15837	0.423547	-0.0763527	-1.05435	0.335652	-0.0763642	-1.05436	0.575015	0.261089	1.19838	0.388348	0.149785	1.1094	0.799805	0.0704762
CK-met-07	LOG	TaAffx.92200.1.A1_at	0.0739916	-0.29018	-1.22279	0.201862	-0.490613	-1.40504	0.614689	0.165458	1.12152	0.041925	-0.615336	-1.53191	0.146808	-0.325155	-1.2528	0.0930432	-0.780794	-1.71808	0.468755	-0.252951	-1.19164	0.980663	-0.0045006	-1.00312	0.156384	0.196743	1.14611	0.83028	-0.0607085	-1.04298	0.3887	0.192243	1.14254	0.397769	-0.257452	-1.19537	0.129402	0.604488	1.52044	0.0819706	0.567259	1.48171	0.781449	0.0811465	1.05786	0.762062	0.049861
CK-met-08	CKX	Ta.24307.1.A1_at	0.119504	0.334101	1.26059	0.157913	-0.309978	-1.23969	0.994591	-0.00151369	-1.00105	0.915593	0.0226097	1.0158	0.277272	-0.311491	-1.24099	0.839216	0.0241234	1.01686	0.932456	-0.0214188	-1.01496	0.482912	-0.246196	-1.18607	0.695295	0.107325	1.07723	0.403709	-0.160289	-1.11751	0.657605	-0.138871	-1.10104	0.282321	-0.267614	-1.20382	0.0863611	-0.203007	-1.15109	0.602966	0.152513	1.1115	0.702693	0.0887306	1.06343	0.939385	-0.0201084
CK-met-09	CKX	Ta.24307.1.S1_at	0.304878	-0.192488	-1.14273	0.225836	0.334965	1.26135	0.19209	-0.320326	-1.24861	0.211253	-0.177848	-1.1312	0.928047	0.0146394	1.0102	0.473896	0.142478	1.1038	0.574933	0.238555	1.17981	0.997901	0.00107182	1.00074	0.0382593	-0.483889	-1.39851	0.114129	-0.244261	-1.18449	0.315105	-0.482817	-1.39747	0.0983833	0.239627	1.18069	0.175971	0.172828	1.12727	0.563688	-0.258215	-1.196	0.685394	0.0756786	1.05386	0.147157	0.239241
CK-met-10	CKX	Ta.4850.1.A1_at	0.583614	0.17253	1.12703	0.207189	-0.556107	-1.4703	0.777374	-0.050482	-1.03561	0.0206567	-0.434059	-1.35103	0.146182	-0.606588	-1.52265	0.144734	-0.383577	-1.30457	0.634953	-0.0197063	-1.01375	0.00333545	-0.303938	-1.23451	0.959289	-0.00573829	-1.00398	0.0872785	-0.329382	-1.25648	0.0921017	-0.309676	-1.23943	0.0090252	-0.323644	-1.25149	0.421299	0.0654118	1.04638	0.427209	0.257648	1.19553	0.974849	0.00547916	1.00381	0.740061	-0.0392646
CK-met-11	CKX	Ta.4850.1.A1_s_at	0.734252	0.0832995	1.05944	0.446757	-0.167237	-1.12291	0.262189	-0.151103	-1.11042	0.264997	-0.23504	-1.17694	0.179147	-0.31834	-1.2469	0.679077	-0.0839376	-1.05991	0.921961	0.0257171	1.01799	0.649382	0.133173	1.0967	0.327412	-0.327898	-1.25518	0.548507	-0.169008	-1.12428	0.537902	-0.194725	-1.14451	0.548203	0.15889	1.11643	0.805239	0.057739	1.04083	0.677659	0.115321	1.08322	0.44067	-0.185089	-1.13689	0.969533	-0.00829313
CK-met-12	CKX	Ta.4850.1.A1_x_at	0.665165	0.140457	1.10225	0.398058	-0.32325	-1.25115	0.948558	0.026041	1.01821	0.688047	-0.156753	-1.11478	0.562036	-0.297209	-1.22877	0.323647	-0.182794	-1.13508	0.529044	0.169042	1.12431	0.335606	-0.27694	-1.21162	0.389786	-0.131906	-1.09574	0.200831	-0.239803	-1.18083	0.242073	-0.408845	-1.32762	0.182081	-0.107898	-1.07766	0.642036	-0.0392275	-1.02756	0.864543	-0.067813	-1.04813	0.478792	-0.114124	-1.08232	0.912687	0.0438229
CK-met-13	CKX	Ta.7220.1.S1_at	0.62423	-0.121596	-1.08794	0.12618	0.257197	1.19515	0.438909	0.166761	1.12254	0.357386	0.302363	1.23316	0.098349	0.423959	1.3416	0.620221	0.135602	1.09855	0.893463	-0.0279435	-1.01956	0.915425	-0.0192535	-1.01344	0.032369	0.371453	1.29366	0.104419	0.324257	1.25202	0.141831	0.3522	1.27651	0.748574	-0.047197	-1.03326	0.60207	0.146487	1.10687	0.755444	0.0528351	1.0373	0.108678	0.329286	1.25639	0.479864	0.124594
CK-met-14	CKX	Ta.7220.2.A1_at	0.534012	0.0295385	1.02069	0.00421918	-0.189245	-1.14017	0.357294	-0.0394218	-1.0277	0.0581741	-0.199128	-1.148	0.0202918	-0.228666	-1.17175	0.0568148	-0.159706	-1.11706	0.142529	-0.255536	-1.19378	0.0627121	-0.166096	-1.12202	0.134877	0.09482	1.06793	0.0919261	-0.326812	-1.25424	0.265954	-0.0712756	-1.05065	0.0571068	-0.421632	-1.33944	0.0577298	-0.435439	-1.35232	0.0550841	-0.150364	-1.10985	0.0225699	-0.173513	-1.1278	0.0195943	-0.307755
CK-met-15	CKX	Ta.8530.1.A1_at	0.798913	0.0766783	1.05459	0.0752073	-0.813033	-1.7569	0.297654	-0.437058	-1.35384	0.0725543	-1.17341	-2.25544	0.0520953	-1.25009	-2.37856	0.12081	-0.736354	-1.66596	0.200229	-0.434737	-1.35166	0.34134	-0.480982	-1.39569	0.0453804	-1.43504	-2.70389	0.00045341	-2.35075	-5.10091	0.0143745	-1.91602	-3.7738	0.101028	-0.915718	-1.88651	0.0489438	-0.949911	-1.93175	0.251305	-0.438496	-1.35519	0.167545	-0.770547	-1.70592	0.471709	0.227431
CK-met-16	cZOG	Ta.16527.1.S1_at	0.578887	0.0507327	1.03579	0.515513	0.170465	1.12542	0.515718	0.178432	1.13165	0.0602069	0.39963	1.31917	0.0393446	0.348897	1.27359	0.437447	0.221197	1.1657	0.702786	-0.0539504	-1.0381	0.489043	0.149385	1.1091	0.556413	-0.0936247	-1.06705	0.964927	0.00181013	1.00126	0.69208	0.0557605	1.03941	0.551336	0.0954348	1.06839	0.911182	-0.0101471	-1.00706	0.514828	0.094536	1.06772	0.693442	0.115615	1.08344	0.0341904	0.387672
CK-met-17	cZOG	Ta.22120.1.S1_at	0.228938	0.307103	1.23722	0.0781717	0.624474	1.54165	0.146902	0.26818	1.20429	0.00764983	1.19976	2.29701	0.0277622	0.892654	1.85659	0.0249945	0.931577	1.90736	0.10555	0.474989	1.38991	0.149602	0.369227	1.29166	0.0112678	0.365936	1.28872	0.00247435	1.21015	2.31362	0.0461444	0.735163	1.66458	0.00411533	0.844215	1.79529	0.578625	0.0738673	1.05253	0.708845	-0.0940185	-1.06734	0.290833	0.161229	1.11824	0.303587	0.0634728
CK-met-18	cZOG	Ta.8495.1.A1_at	0.261606	0.14253	1.10384	0.15364	-0.129845	-1.09418	0.245718	0.250544	1.18965	0.261701	0.263228	1.20016	0.536769	0.120699	1.08726	0.880892	0.0126849	1.00883	0.253684	0.342815	1.26823	0.262345	0.285795	1.21908	0.0204448	-0.285668	-1.21897	0.102775	0.342943	1.26834	0.999524	0.000127549	1.00009	0.0303356	0.62861	1.54608	0.462936	0.120469	1.08709	0.719531	-0.0798163	-1.05688	0.000995796	-0.495456	-1.40977	0.821573	0.040755
CK-met-19	cZOG	TaAffx.17044.1.S1_at	0.0938441	-1.03286	-2.04608	0.0264422	1.91615	3.77413	0.258852	1.05012	2.07071	0.105625	1.93341	3.81956	0.0539667	2.96627	7.81513	0.0610381	0.883285	1.84457	0.015362	-0.611175	-1.5275	0.802094	-0.0204687	-1.01429	3.50202e-05	3.46261	11.0242	0.000143971	2.83096	7.11549	0.000425758	3.44214	10.8689	0.00310694	-0.631644	-1.54933	0.248268	-0.300447	-1.23153	0.134506	-0.722133	-1.64962	0.012557	1.21448	2.32057	0.210594	-1.198
CK-met-20	cZOG	TaAffx.49246.1.A1_at	0.234932	0.113604	1.08193	0.182742	-0.418259	-1.33631	0.523271	-0.16536	-1.12145	0.032583	-0.470015	-1.38512	0.0191068	-0.583619	-1.4986	0.284951	-0.304656	-1.23512	0.142783	-0.602142	-1.51797	0.522868	-0.181264	-1.13388	0.00260814	0.0618585	1.04381	0.0181206	-0.721548	-1.64895	0.663221	-0.119406	-1.08629	0.0154508	-0.783406	-1.72119	0.0561171	-0.450339	-1.36636	0.383933	0.265407	1.20198	0.902031	0.0284117	1.01989	0.103872	-0.198807
CK-met-21	GLU	Ta.23909.1.S1_at	0.0261518	1.01825	2.02546	0.055754	-0.826627	-1.77353	0.12077	-2.13657	-4.39715	0.138456	-1.94495	-3.85023	0.0664515	-2.96319	-7.79849	0.48572	0.191621	1.14205	0.024532	1.17648	2.26025	0.635796	0.149236	1.10898	0.00949403	-5.59951	-48.4865	0.0141689	-4.27379	-19.3437	0.00766779	-5.45028	-43.7216	0.0557347	1.32572	2.50658	0.880913	-0.039227	-1.02756	0.186747	-0.197461	-1.14668	0.0681548	-1.17332	-2.25531	0.133227	2.28962
CK-met-22	GLU	Ta.23909.1.S1_x_at	0.0120468	1.05591	2.07903	0.0182578	-1.07714	-2.10985	0.115273	-2.39995	-5.27787	0.112626	-2.42119	-5.35611	0.0587167	-3.4771	-11.1355	0.920372	-0.0212309	-1.01483	0.0546842	1.05953	2.08426	0.890955	-0.0312119	-1.02187	0.00344637	-6.01387	-64.6183	0.00604528	-4.98555	-31.6811	0.00261406	-6.04508	-66.0315	0.0801903	1.02832	2.03965	0.474701	-0.238908	-1.1801	0.0836141	-0.242531	-1.18307	0.0324667	-1.28846	-2.44267	0.129947	2.32546
CK-met-23	GLU	Ta.24442.1.S1_at	0.884141	0.0387253	1.02721	0.153003	0.290968	1.22346	0.153298	-0.0491889	-1.03468	0.290958	0.280505	1.21462	0.204315	0.241779	1.18245	0.235535	0.329693	1.25675	0.18436	-0.267398	-1.20364	0.339144	0.166329	1.1222	0.0389497	0.214669	1.16044	0.129013	0.1136	1.08193	0.0946335	0.380999	1.30224	0.248151	-0.101069	-1.07257	0.482098	-0.172476	-1.12699	0.535816	0.133647	1.09706	0.0286619	0.258286	1.19606	0.803303	-0.00557176
CK-met-24	GLU	Ta.4601.2.S1_at	0.398463	0.162601	1.1193	0.805953	0.0289065	1.02024	0.445229	-0.0897639	-1.0642	0.561136	0.101744	1.07307	0.415019	-0.0608574	-1.04309	0.376388	0.191508	1.14196	0.364867	0.206187	1.15363	0.090917	-0.344728	-1.26991	0.296538	0.366876	1.28956	0.521227	0.228335	1.17148	0.935811	0.0221478	1.01547	0.56386	-0.138541	-1.10079	0.608303	-0.135472	-1.09845	0.108045	-0.179058	-1.13214	0.293899	0.194577	1.14439	0.39255	-0.262063
CK-met-25	GLU	TaAffx.58753.1.S1_at	0.539085	0.0711199	1.05053	0.354359	-0.193029	-1.14316	0.483977	0.205487	1.15308	0.721345	0.0835782	1.05964	0.951269	0.0124583	1.00867	0.581259	-0.121909	-1.08817	0.164413	0.1302	1.09444	0.881319	-0.0130546	-1.00909	0.159558	0.168174	1.12363	0.0412547	0.285319	1.21868	0.0989238	0.155119	1.11351	0.290165	0.117145	1.08459	0.0912405	0.32821	1.25545	0.0224278	0.26913	1.20508	0.659703	0.0891558	1.06375	0.562098	0.126469
CK-met-26	GLU	TaAffx.58753.2.S1_s_at	0.0202939	0.200468	1.14907	0.900879	-0.0137404	-1.00957	0.39202	0.118941	1.08594	0.0344211	0.305668	1.23599	0.22418	0.105201	1.07564	0.191608	0.186727	1.13818	0.30572	-0.212737	-1.15888	0.88424	0.0255492	1.01787	0.293187	0.178999	1.1321	0.954738	-0.00818904	-1.00569	0.306437	0.204548	1.15233	0.295637	-0.187188	-1.13854	0.0956272	-0.289419	-1.22215	0.428941	0.123785	1.08959	0.590439	0.0844955	1.06032	0.832919	0.0244379
CK-met-27	GLU	TaAffx.9117.1.S1_at	0.469881	0.189702	1.14053	0.486061	-0.181228	-1.13385	0.20639	0.159271	1.11672	0.196791	0.167746	1.1233	0.930457	-0.0219562	-1.01534	0.904376	0.00847416	1.00589	0.852881	-0.0327968	-1.02299	0.836143	0.0611527	1.0433	0.571327	-0.159542	-1.11693	0.369912	-0.131186	-1.09519	0.66115	-0.0983896	-1.07058	0.904334	0.0283559	1.01985	0.47905	0.0397359	1.02793	0.421127	0.262234	1.19934	0.93418	0.0198542	1.01386	0.131544	0.338668
Note: Yellow highlights indicate P-value ≤ 0.05. Green and red highlights indicate symmetrical/linear fold change ≥ 2 and ≤-2, respectively.
[truncated: 4 more columns]

## Sheet: CKsig
Table S2. Expression patterns of probesets representing cytokinin and auxin metabolism and signaling genes in the endosperm of AC Domain and RL4452 genotypes during seed maturation.
AC-20, AC-30, AC-40, and AC-50 indicate AC domain samples at 20, 30, 40, and 50 days after anthesis; RL-20, RL-30, RL-40, and RL-50 indicate RL4452 samples at 20, 30, 40, and 50 days after anthesis.
			AC-30/AC-20			AC-40/AC-30			AC-50/AC-40			AC-50/AC-20			AC-50/AC-30			AC-40/AC-20			RL-30/RL-20			RL-40/RL-30			RL-50/RL-40			RL-50/RL-20			RL-50/RL-30			RL-40/RL-20			AC-20/RL-20			AC-30/RL-30			AC-40/RL-40			AC-50/RL-50
			P-value	log2 (Fold change)	Symmetrical raw fold change	P-value	log2(Fold change)	Symmetrical raw fold change	P-value	log2(Fold change)	Symmetrical raw fold change	P-value	log2(Fold change)	Symmetrical raw fold change	P-value	log2(Fold change)	Symmetrical raw fold change	P-value	log2(Fold change)	Symmetrical raw fold change	P-value	log2(Fold change)	Symmetrical raw fold change	P-value	log2(Fold change)	Symmetrical raw fold change	P-value	log2(Fold change)	Symmetrical raw fold change	P-value	log2(Fold change)	Symmetrical raw fold change	P-value	log2(Fold change)	Symmetrical raw fold change	P-value	log2(Fold change)	Symmetrical raw fold change	P-value	log2(Fold change)	Symmetrical raw fold change	P-value	log2(Fold change)	Symmetrical raw fold change	P-value	log2(Fold change)	Symmetrical raw fold change	P-value	log2(Fold change)
CK-sig-01	AHP	TaAffx.61545.1.S1_at	0.205262	-1.12352	-2.17878	0.280018	-1.02495	-2.03488	0.0270567	-2.39627	-5.26439	0.00202754	-4.54474	-23.3401	0.0331236	-3.42121	-10.7124	0.0254615	-2.14847	-4.43357	0.0997627	-1.28295	-2.43336	0.817729	0.123806	1.08961	0.0237338	-3.07272	-8.41359	0.011082	-4.23187	-18.7897	0.0407961	-2.94892	-7.72169	0.0333205	-1.15915	-2.23325	0.805604	-0.0272285	-1.01905	0.875076	0.1322	1.09596	0.126085	-1.01655	-2.02308	0.555123	-0.340098
CK-sig-02	AHP	TaAffx.84903.1.S1_at	0.525853	-0.122167	-1.08837	0.691995	0.073003	1.0519	0.665716	0.0206275	1.0144	0.588541	-0.0285364	-1.01998	0.626241	0.0936305	1.06705	0.140579	-0.0491639	-1.03466	0.368213	-0.0440248	-1.03099	0.422466	-0.0460337	-1.03242	0.228468	0.256774	1.1948	0.375679	0.166715	1.1225	0.296012	0.21074	1.15728	0.127655	-0.0900586	-1.06441	0.237251	0.0433333	1.03049	0.850541	-0.0348088	-1.02442	0.119338	0.084228	1.06012	0.422653	-0.151919
CK-sig-03	AHP	TaAffx.80712.1.S1_at	0.82931	0.0243268	1.017	0.251844	-0.163321	-1.11986	0.666532	-0.0216658	-1.01513	0.0450294	-0.16066	-1.1178	0.22015	-0.184987	-1.13681	0.0349405	-0.138995	-1.10114	0.817768	-0.0298543	-1.02091	0.633417	-0.0942101	-1.06748	0.374701	-0.142526	-1.10384	0.00291438	-0.26659	-1.20296	0.174881	-0.236736	-1.17832	0.425928	-0.124064	-1.0898	0.0032532	0.139217	1.10131	0.328478	0.193398	1.14345	0.433051	0.124287	1.08997	0.0223637	0.245147
CK-sig-04	AHK	TaAffx.97084.1.S1_at	0.0780273	0.189432	1.14031	0.0915468	-0.201816	-1.15014	0.0186492	0.392811	1.31295	0.0123056	0.380428	1.30173	0.0776496	0.190995	1.14155	0.840177	-0.0123838	-1.00862	0.355616	0.173303	1.12764	0.472896	0.0533757	1.03769	0.364188	0.246603	1.18641	0.198295	0.473282	1.38826	0.303364	0.299979	1.23113	0.235258	0.226679	1.17014	0.254453	-0.216526	-1.16193	0.115423	-0.200397	-1.14901	0.0115141	-0.455588	-1.37134	0.283395	-0.30938
CK-sig-05	AHK	Ta.8903.1.A1_at	0.458933	0.243361	1.18375	0.00892774	0.576859	1.4916	0.173096	-0.130925	-1.095	0.124672	0.689295	1.6125	0.0097908	0.445934	1.3622	0.0941154	0.82022	1.76568	0.0986417	0.875845	1.83508	0.949022	0.0192832	1.01346	0.162828	-0.171376	-1.12613	0.0419759	0.723752	1.65147	0.620614	-0.152093	-1.11118	0.030973	0.895128	1.85977	0.853524	-0.0637334	-1.04517	0.115533	-0.696218	-1.62025	0.237429	-0.138641	-1.10087	0.230251	-0.0981904
CK-sig-06	AHK	Ta.963.1.A1_at	0.158555	-0.602678	-1.51853	0.0229214	1.73287	3.32389	0.429781	-0.271951	-1.20744	0.0939826	0.858244	1.81283	0.0573	1.46092	2.75284	0.0137775	1.1302	2.18888	0.307256	0.256317	1.19443	0.0998699	0.910685	1.87994	0.490869	-0.215305	-1.16095	0.00517006	0.951697	1.93415	0.0595465	0.69538	1.61931	0.0479088	1.167	2.24545	0.344328	-0.151219	-1.11051	0.0820761	-1.01021	-2.01421	0.558626	-0.188025	-1.1392	0.452512	-0.244671
CK-sig-07	AHK	Ta.963.1.A1_x_at	0.49518	-0.231508	-1.17406	0.0204783	1.53602	2.89994	0.95937	-0.0307548	-1.02155	0.151114	1.27376	2.41791	0.116377	1.50527	2.83877	0.0261446	1.30451	2.47	0.079042	0.688242	1.61132	0.0642796	0.748459	1.68	0.442822	0.267232	1.2035	0.0270695	1.70393	3.25788	0.04419	1.01569	2.02187	0.033555	1.4367	2.70701	0.543034	-0.199183	-1.14805	0.0345421	-1.11893	-2.17186	0.255122	-0.331371	-1.25821	0.382458	-0.629358
CK-sig-08	ARR	TaAffx.68652.1.S1_at	0.76956	-0.175864	-1.12964	0.376462	0.596151	1.51168	0.346326	0.37942	1.30082	0.119707	0.799707	1.74075	0.236545	0.975572	1.96642	0.142026	0.420287	1.33819	0.120257	0.396354	1.31618	0.370667	0.183666	1.13577	0.503946	0.1638	1.12023	0.0628146	0.74382	1.6746	0.269643	0.347466	1.27232	0.0318323	0.58002	1.49487	0.639443	-0.073882	-1.05255	0.346772	-0.6461	-1.56493	0.275081	-0.233615	-1.17578	0.962165	-0.0179946
CK-sig-09	ARR	TaAffx.112134.1.S1_at	0.660774	0.0683927	1.04855	0.421558	-0.0653614	-1.04635	0.510265	0.201762	1.1501	0.540268	0.204793	1.15252	0.651936	0.1364	1.09916	0.982509	0.00303132	1.0021	0.866419	-0.0475324	-1.0335	0.908659	0.0323148	1.02265	0.783134	-0.0582678	-1.04122	0.73065	-0.0734855	-1.05226	0.932455	-0.0259531	-1.01815	0.92937	-0.0152176	-1.0106	0.348967	-0.195516	-1.14513	0.76499	-0.0795914	-1.05672	0.248715	-0.177267	-1.13074	0.805153	0.0827621
CK-sig-10	ARR	Ta.14705.2.S1_a_at	0.454446	-0.202139	-1.1504	0.9538	0.0119841	1.00834	0.162551	0.49611	1.4104	0.358839	0.305955	1.23624	0.224618	0.508094	1.42217	0.260764	-0.190155	-1.14089	0.352637	0.605022	1.521	0.568013	0.194661	1.14446	0.94089	-0.0319947	-1.02242	0.305975	0.767689	1.70254	0.766023	0.162666	1.11935	0.193014	0.799683	1.74072	0.643096	0.233034	1.1753	0.233779	-0.574127	-1.48878	0.000421256	-0.756804	-1.68974	0.658539	-0.2287
CK-sig-11	ARR	Ta.14705.3.S1_a_at	0.437015	-0.220272	-1.16495	0.578569	0.171908	1.12655	0.394325	0.360587	1.28395	0.419834	0.312223	1.24162	0.290114	0.532495	1.44643	0.788314	-0.0483635	-1.03409	0.472616	0.427356	1.34477	0.739548	0.148499	1.10841	0.574697	0.189612	1.14046	0.201827	0.765466	1.69992	0.545592	0.33811	1.2641	0.208334	0.575854	1.49056	0.963081	-0.0162311	-1.01131	0.269669	-0.663859	-1.58431	0.0602987	-0.640449	-1.55881	0.368853	-0.469474
CK-sig-12	ARR	TaAffx.53132.1.S1_at	0.382662	0.379799	1.30116	0.487924	-0.299466	-1.23069	0.972798	-0.00582332	-1.00405	0.591531	0.0745099	1.053	0.486104	-0.305289	-1.23567	0.509116	0.0803333	1.05726	0.026825	-0.0726929	-1.05168	0.0494988	0.0327876	1.02299	0.0891519	0.28834	1.22123	0.115952	0.248434	1.18792	0.0732965	0.321127	1.24931	0.108022	-0.0399053	-1.02805	0.00822146	-0.292372	-1.22465	0.685227	0.16012	1.11738	0.221934	-0.172134	-1.12672	0.087243	-0.466297
CK-sig-13	ARR	Ta.6529.2.S1_a_at	0.232202	-0.285739	-1.21904	0.0179257	0.87283	1.83125	0.540133	0.425889	1.3434	0.230117	1.01298	2.01808	0.153056	1.29872	2.4601	0.0866023	0.587091	1.50222	0.000719488	0.542193	1.45619	0.892042	0.0450251	1.0317	0.0763589	1.08728	2.12473	0.0056677	1.6745	3.19208	0.0123636	1.1323	2.19209	0.182914	0.587218	1.50235	0.688017	0.0724742	1.05152	0.00741894	-0.755458	-1.68817	0.836855	0.0723465	1.05143	0.421116	-0.589044
CK-sig-14	ARR	Ta.6529.2.S1_x_at	2.83379e-05	-0.306858	-1.23701	0.000588268	1.58062	2.99099	0.220645	0.602689	1.51855	0.0313815	1.87646	3.67172	0.0234666	2.18331	4.54196	0.000904402	1.27377	2.41792	0.0173476	0.838467	1.78815	0.320053	0.29563	1.22742	0.02415	1.49145	2.81171	0.00251908	2.62554	6.17117	0.0089886	1.78708	3.45115	0.0291183	1.1341	2.19481	0.0056967	0.272722	1.20809	0.015517	-0.872603	-1.83096	0.175969	0.412392	1.33089	0.321401	-0.476366
CK-sig-15	ARR	TaAffx.92416.1.S1_at	0.213647	0.0775488	1.05522	0.271421	-0.207975	-1.15507	0.0570039	0.567183	1.48163	0.0142388	0.436757	1.35356	0.00759579	0.359208	1.28272	0.46217	-0.130426	-1.09462	0.672171	-0.11158	-1.08041	0.592444	0.167413	1.12304	0.900322	-0.0211404	-1.01476	0.622036	0.0346926	1.02434	0.580128	0.146272	1.10671	0.752953	0.055833	1.03946	0.228375	-0.11485	-1.08286	0.769295	0.0742781	1.05283	0.272819	-0.301109	-1.23209	0.0223154	0.287214
CK-sig-16	ARR	TaAffx.6013.1.S1_at	0.869951	0.00604138	1.0042	0.0460852	0.159681	1.11704	0.466409	0.187745	1.13898	0.234282	0.353467	1.27763	0.238374	0.347425	1.27229	0.0550476	0.165722	1.12173	0.60212	-0.137207	-1.09977	0.607678	0.114553	1.08264	0.446571	0.0553828	1.03913	0.82745	0.0327285	1.02294	0.453685	0.169935	1.12501	0.886264	-0.0226544	-1.01583	0.805385	0.0371216	1.02607	0.428882	0.18037	1.13317	0.066065	0.225498	1.16918	0.230211	0.35786
CK-sig-17	ARR	Ta.4054.2.S1_at	0.717787	0.130895	1.09497	0.455696	-0.291986	-1.22432	0.464801	0.166901	1.12264	0.977194	0.00581038	1.00404	0.762941	-0.125084	-1.09057	0.0786127	-0.161091	-1.11813	0.473054	0.0716867	1.05095	0.285768	-0.125226	-1.09068	0.422696	-0.0718662	-1.05107	0.196648	-0.125405	-1.09081	0.17094	-0.197092	-1.14638	0.432385	-0.053539	-1.03781	0.470531	0.0293984	1.02059	0.809786	0.0886064	1.06334	0.35179	-0.0781534	-1.05567	0.484548	0.160614
CK-sig-18	ARR	TaAffx.38632.1.S1_at	0.820441	-0.0264498	-1.0185	0.741602	-0.0463345	-1.03264	0.181251	0.296634	1.22828	0.229349	0.22385	1.16785	0.257981	0.2503	1.18945	0.463877	-0.0727844	-1.05174	0.203253	0.155139	1.11353	0.320169	-0.133227	-1.09674	0.268481	-0.126503	-1.09164	0.221131	-0.104591	-1.07519	0.125753	-0.259729	-1.19725	0.74572	0.0219121	1.0153	0.240421	-0.0539128	-1.03808	0.206912	-0.235502	-1.17732	0.257256	-0.148609	-1.1085	0.189018	0.274528
CK-sig-19	ARR	TaAffx.38489.1.S1_at	0.726444	-0.193951	-1.14389	0.0588106	1.70306	3.25591	0.312721	-0.119224	-1.08615	0.0266306	1.38989	2.62058	0.0668037	1.58384	2.99766	0.0230911	1.50911	2.84634	0.119907	0.632155	1.54988	0.0705673	0.958081	1.94272	0.2832	-0.423979	-1.34162	0.0483539	1.16626	2.24429	0.0462207	0.534102	1.44804	0.0474286	1.59024	3.01099	0.786115	-0.101515	-1.0729	0.162532	-0.927622	-1.90214	0.575849	-0.182641	-1.13496	0.447383	0.122114
CK-sig-20	ARR	Ta.11777.1.S1_x_at	0.536634	-0.0812138	-1.05791	0.0263169	-1.03339	-2.04683	0.391464	-0.148647	-1.10853	0.000997403	-1.26325	-2.40036	0.00945614	-1.18204	-2.26897	0.0137533	-1.11461	-2.16536	0.175968	-0.65557	-1.57524	0.38825	-0.202181	-1.15044	0.005223	-1.09316	-2.13341	0.0188167	-1.95091	-3.86619	0.0173161	-1.29534	-2.45435	0.0917108	-0.857751	-1.81221	0.125007	-0.68985	-1.61312	0.625132	-0.115494	-1.08335	0.02434	-0.946707	-1.92747	0.968619	-0.00219264
CK-sig-21	ARR	Ta.11777.3.S1_at	0.568272	-0.170475	-1.12543	0.0652397	-0.35232	-1.27661	0.0697311	0.136793	1.09946	0.244199	-0.386002	-1.30677	0.167007	-0.215527	-1.16113	0.154789	-0.522795	-1.43674	0.229224	-0.382792	-1.30386	0.252998	0.0843449	1.06021	0.962648	-0.00533103	-1.0037	0.332479	-0.303778	-1.23437	0.55665	0.0790139	1.0563	0.304254	-0.298447	-1.22982	0.860904	0.0634114	1.04493	0.124516	0.275728	1.2106	0.00768661	-0.160937	-1.11801	0.876499	-0.0188124
CK-sig-22	ARR	Ta.25890.1.S1_at	0.450406	-0.223592	-1.16764	0.304986	0.353168	1.27736	0.821006	0.0586858	1.04152	0.459965	0.188261	1.13939	0.273688	0.411853	1.33039	0.554087	0.129576	1.09397	0.834333	0.0157195	1.01096	0.157364	-0.185072	-1.13687	0.0897283	0.25572	1.19393	0.311923	0.0863675	1.06169	0.0921411	0.0706479	1.05019	0.24187	-0.169352	-1.12455	0.571224	-0.0860046	-1.06143	0.267553	-0.325316	-1.25294	0.331239	0.212923	1.15903	0.936083	0.0158894
CK-sig-23	ARR	Ta.11777.2.S1_at	0.573398	-0.115517	-1.08336	0.0042078	-0.163088	-1.11968	0.167834	0.220041	1.16477	0.798752	-0.0585642	-1.04143	0.638982	0.0569531	1.04027	0.24854	-0.278606	-1.21302	0.1566	-0.384703	-1.30559	0.812203	0.0643305	1.0456	0.756198	0.0774187	1.05513	0.234489	-0.242954	-1.18341	0.462841	0.141749	1.10324	0.297536	-0.320373	-1.24865	0.202033	-0.388054	-1.30863	0.458944	-0.118868	-1.08588	0.22414	-0.346287	-1.27128	0.273226	-0.203664
CK-sig-24	ARR	Ta.10408.1.S1_at	0.548005	-0.278524	-1.21295	0.460668	-0.352362	-1.27665	0.191553	-0.337755	-1.26379	0.0304802	-0.96864	-1.957	0.245897	-0.690116	-1.61341	0.00171392	-0.630886	-1.54852	0.460652	-0.330496	-1.25744	0.843344	0.0831006	1.05929	0.199615	-0.360204	-1.28361	0.0774155	-0.607599	-1.52372	0.565924	-0.277103	-1.21176	0.0616723	-0.247395	-1.18706	0.00171131	0.363107	1.28619	0.517558	0.415079	1.33337	0.792401	-0.0203836	-1.01423	0.994135	0.00206551
CK-sig-25	ARR	TaAffx.119928.1.A1_s_at	0.957063	0.00574793	1.00399	0.00119732	-2.57345	-5.95232	0.647041	-0.318216	-1.24679	0.0402685	-2.88592	-7.39177	0.0406169	-2.89167	-7.42128	0.000488695	-2.5677	-5.92865	0.60785	-0.121423	-1.08781	0.322278	-0.561877	-1.47619	0.0485833	-2.00023	-4.00064	0.0088059	-2.68353	-6.42427	0.0100447	-2.56211	-5.9057	0.251414	-0.683301	-1.60581	0.0138143	1.2217	2.33221	0.0152819	1.34887	2.54712	0.244679	-0.662706	-1.58305	0.248345	1.01931
CK-sig-26	ARR	Ta.25556.1.S1_at	0.622006	0.196975	1.14629	0.962217	0.0205193	1.01432	0.72572	-0.102548	-1.07367	0.595403	0.114947	1.08293	0.851945	-0.0820284	-1.05851	0.341513	0.217494	1.16271	0.194882	-0.251457	-1.19041	0.25558	0.207069	1.15434	0.790613	-0.070376	-1.04999	0.670083	-0.114764	-1.0828	0.658744	0.136693	1.09938	0.118875	-0.0443878	-1.03124	0.0247185	-0.0630258	-1.04465	0.402023	0.385406	1.30623	0.376432	0.198856	1.14779	0.629968	0.166685
CK-sig-27	ARR	TaAffx.84365.1.S1_at	0.154214	0.185353	1.13709	0.923111	-0.0215921	-1.01508	0.818423	0.0514974	1.03634	0.116742	0.215259	1.16091	0.81703	0.0299053	1.02094	0.461417	0.163761	1.1202	0.922788	-0.0229259	-1.01602	0.814503	0.0208269	1.01454	0.810252	0.0403636	1.02837	0.889792	0.0382645	1.02688	0.710207	0.0611904	1.04333	0.993019	-0.00209908	-1.00146	0.712199	0.0867836	1.062	0.0893029	0.295063	1.22694	0.316142	0.252644	1.19139	0.233177	0.263778
CK-sig-28	ARR	Ta.4054.1.A1_at	0.344039	-0.518639	-1.4326	0.941206	-0.036286	-1.02547	0.808218	-0.0668959	-1.04746	0.102874	-0.621821	-1.53882	0.847871	-0.103182	-1.07414	0.0367744	-0.554925	-1.46909	0.0663467	-0.414902	-1.33321	0.699336	0.0592073	1.04189	0.162003	-0.166857	-1.12261	0.00340191	-0.522551	-1.43649	0.453416	-0.107649	-1.07747	0.0371077	-0.355695	-1.2796	0.0315984	0.0632403	1.04481	0.934552	-0.0404962	-1.02847	0.404388	-0.13599	-1.09885	0.884116	-0.0360288
CK-sig-29	ARR	TaAffx.103392.1.S1_at	0.869071	-0.0239212	-1.01672	0.38058	0.105276	1.0757	0.782444	-0.114146	-1.08233	0.937846	-0.0327907	-1.02299	0.982244	-0.00886951	-1.00617	0.644066	0.0813552	1.05801	0.000843759	-0.575665	-1.49036	0.495188	0.286646	1.2198	0.821039	0.0929563	1.06655	0.198882	-0.196063	-1.14557	0.0686193	0.379602	1.30098	0.491644	-0.289019	-1.22181	0.789225	0.0375419	1.02636	0.00436707	0.589286	1.5045	0.371623	0.407916	1.32677	0.638583	0.200814
Note: Yellow highlights indicate P-value ≤ 0.05. Green and red highlights indicate symmetrical/linear fold change ≥ 2 and ≤-2, respectively.
[truncated: 4 more columns]

## Sheet: IAAmet
Table S2. Expression patterns of probesets representing cytokinin and auxin metabolism and signaling genes in the endosperm of AC Domain and RL4452 genotypes during seed maturation.
AC-20, AC-30, AC-40, and AC-50 indicate AC domain samples at 20, 30, 40, and 50 days after anthesis; RL-20, RL-30, RL-40, and RL-50 indicate RL4452 samples at 20, 30, 40, and 50 days after anthesis.
			AC-30/AC-20			AC-40/AC-30			AC-50/AC-40			AC-50/AC-20			AC-50/AC-30			AC-40/AC-20			RL-30/RL-20			RL-40/RL-30			RL-50/RL-40			RL-50/RL-20			RL-50/RL-30			RL-40/RL-20			AC-20/RL-20			AC-30/RL-30			AC-40/RL-40			AC-50/RL-50
			P-value	log2 (Fold change)	Symmetrical raw fold change	P-value	log2(Fold change)	Symmetrical raw fold change	P-value	log2(Fold change)	Symmetrical raw fold change	P-value	log2(Fold change)	Symmetrical raw fold change	P-value	log2(Fold change)	Symmetrical raw fold change	P-value	log2(Fold change)	Symmetrical raw fold change	P-value	log2(Fold change)	Symmetrical raw fold change	P-value	log2(Fold change)	Symmetrical raw fold change	P-value	log2(Fold change)	Symmetrical raw fold change	P-value	log2(Fold change)	Symmetrical raw fold change	P-value	log2(Fold change)	Symmetrical raw fold change	P-value	log2(Fold change)	Symmetrical raw fold change	P-value	log2(Fold change)	Symmetrical raw fold change	P-value	log2(Fold change)	Symmetrical raw fold change	P-value	log2(Fold change)	Symmetrical raw fold change	P-value	log2(Fold change)
IAA-met01	TDC	Ta.27266.1.S1_at	0.270942	0.118998	1.08598	0.661744	-0.100516	-1.07216	0.329565	-0.289292	-1.22204	0.183919	-0.270811	-1.20649	0.128446	-0.389808	-1.31022	0.928726	0.0184813	1.01289	0.321975	0.290555	1.22311	0.387141	0.109121	1.07857	0.330118	-0.061219	-1.04335	0.240483	0.338457	1.2644	0.70677	0.0479021	1.03376	0.18275	0.399676	1.31921	0.154595	0.447712	1.36388	0.15948	0.276155	1.21096	0.749897	0.0665178	1.04719	0.375366	-0.161555
IAA-met02	TDC	Ta.27284.1.S1_at	0.916491	0.0109602	1.00763	0.577588	0.0695377	1.04938	0.743446	0.038296	1.0269	0.311472	0.118794	1.08583	0.181484	0.107834	1.07761	0.590658	0.0804978	1.05738	0.539666	0.0125482	1.00874	0.997407	0.000130954	1.00009	0.0658955	0.274466	1.20955	0.0506825	0.287146	1.22022	0.0579601	0.274597	1.20966	0.728792	0.0126792	1.00883	0.309297	0.111169	1.0801	0.137772	0.109581	1.07892	0.220368	0.178988	1.13209	0.523776	-0.0571826
IAA-met03	TDC	TaAffx.4177.1.S1_at	0.256953	0.281662	1.21559	0.427747	-0.255025	-1.19336	0.860482	0.0559592	1.03955	0.732519	0.0825965	1.05892	0.4175	-0.199066	-1.14796	0.930202	0.0266373	1.01863	0.341432	-0.374984	-1.29683	0.569644	0.201589	1.14996	0.0244066	0.419758	1.3377	0.0969917	0.246363	1.18621	0.178526	0.621347	1.53831	0.0930184	-0.173395	-1.12771	0.194	-0.284036	-1.2176	0.364038	0.372611	1.29469	0.752251	-0.0840033	-1.05995	0.120579	-0.447802
IAA-met04	TDC	TaAffx.64767.1.S1_at	0.695594	0.0962347	1.06898	0.207419	0.344093	1.26935	0.0156066	0.380758	1.30203	0.0182068	0.821086	1.76674	0.0589696	0.724851	1.65273	0.0639623	0.440328	1.35691	0.167412	0.47494	1.38986	0.829556	0.0517419	1.03652	0.0155102	0.553046	1.46718	0.00849693	1.07973	2.11364	0.0975605	0.604788	1.52076	0.0441004	0.526682	1.44061	0.424849	0.144555	1.10539	0.480395	-0.23415	-1.17621	0.520019	0.0582013	1.04117	0.0993731	-0.114086
IAA-met05	AAO	Ta.26775.1.A1_at	0.837603	0.0370736	1.02603	0.896176	-0.0340408	-1.02388	0.327073	0.478885	1.39367	0.284577	0.481917	1.3966	0.3467	0.444844	1.36117	0.987829	0.00303281	1.0021	0.401894	0.210703	1.15725	0.778991	-0.0604463	-1.04279	0.109517	0.409118	1.32787	0.0743203	0.559375	1.47363	0.132967	0.348672	1.27339	0.53814	0.150257	1.10977	0.188092	0.308344	1.23829	0.572806	0.134714	1.09787	0.539005	0.161119	1.11816	0.562039	0.230886
IAA-met06	AAO	Ta.6172.2.S1_at	0.263633	0.318498	1.24703	0.132844	-0.575641	-1.49034	0.245936	0.278223	1.2127	0.888131	0.0210793	1.01472	0.28902	-0.297418	-1.22894	0.26962	-0.257144	-1.19511	0.197382	-0.0915989	-1.06555	0.22098	-0.240687	-1.18155	0.580264	0.209043	1.15592	0.714724	-0.123243	-1.08918	0.92478	-0.0316439	-1.02218	0.12256	-0.332286	-1.25901	0.749285	-0.0339015	-1.02378	0.188034	0.376195	1.29791	0.849805	0.0412405	1.029	0.754053	0.110421
IAA-met07	AAO	Ta.6172.3.A1_a_at	0.0348299	-0.440975	-1.35752	0.0314742	0.550669	1.46477	0.788584	-0.0784443	-1.05588	0.912226	0.0312499	1.0219	0.214423	0.472225	1.38725	0.214318	0.109694	1.079	0.247118	1.07714	2.10985	0.371731	-0.0990319	-1.07106	0.108469	-0.208397	-1.1554	0.366288	0.769713	1.70493	0.0214031	-0.307429	-1.2375	0.280952	0.97811	1.96988	0.408971	0.688694	1.61182	0.012434	-0.829423	-1.77697	0.19574	-0.179722	-1.13267	0.860659	-0.0497687
IAA-met08	AAO	Ta.8837.1.S1_at	0.0260709	0.306186	1.23643	0.505229	-0.0833839	-1.0595	0.84902	-0.0288011	-1.02016	0.186227	0.194001	1.14393	0.320584	-0.112185	-1.08086	0.18972	0.222802	1.167	0.521582	-0.137679	-1.10013	0.393353	-0.0781652	-1.05567	0.193898	0.278641	1.21305	0.800578	0.0627961	1.04449	0.272303	0.200475	1.14908	0.367859	-0.215844	-1.16138	0.303668	-0.250166	-1.18934	0.0312752	0.1937	1.14369	0.260745	0.188481	1.13956	0.522531	-0.118961
IAA-met09	AAO	TaAffx.92079.1.S1_at	0.746829	0.085079	1.06075	0.166832	0.483756	1.39838	0.062857	0.273162	1.20845	0.00900009	0.841997	1.79253	0.0857752	0.756918	1.68988	0.00534739	0.568835	1.48333	0.240168	-0.0992937	-1.07125	0.795777	-0.0383605	-1.02695	0.0201623	0.965549	1.95281	0.00876072	0.827894	1.77509	0.0108223	0.927188	1.90157	0.358287	-0.137654	-1.10011	0.100163	-0.118063	-1.08528	0.803635	0.0663099	1.04703	0.0372075	0.588426	1.50361	0.42454	-0.10396
IAA-met10	AAO	TaAffx.97075.1.S1_at	0.748754	0.115553	1.08339	0.188856	0.753999	1.68646	0.0596433	-1.01314	-2.0183	0.401597	-0.14359	-1.10465	0.523788	-0.259142	-1.19677	0.0621523	0.869551	1.82709	0.0778339	1.69081	3.22837	0.856668	0.0399168	1.02805	0.00859256	-1.53272	-2.89331	0.721945	0.198005	1.14711	0.0143917	-1.4928	-2.81435	0.0713943	1.73072	3.31894	0.151468	1.08255	2.11777	0.294809	-0.492708	-1.40708	0.470993	0.221374	1.16584	0.0419438	0.740952
IAA-met11	TAA	Ta.1261.1.A1_at	0.228362	-0.661908	-1.58217	0.0865717	-1.58492	-2.99991	0.0470887	-1.91782	-3.77852	0.00490659	-4.16465	-17.9342	0.0183842	-3.50274	-11.3352	0.019828	-2.24682	-4.74637	0.495974	-0.511618	-1.42565	0.406704	-0.602563	-1.51841	0.00889392	-3.21431	-9.28119	0.00755812	-4.32849	-20.0912	0.0217992	-3.81687	-14.0927	0.102082	-1.11418	-2.16472	0.820283	0.0820881	1.05855	0.92684	-0.0682021	-1.04841	0.114137	-1.05055	-2.07133	0.562856	0.245934
IAA-met12	TAA	TaAffx.111499.1.S1_at	0.828846	-0.0690813	-1.04905	0.657238	0.175093	1.12904	0.511551	0.272979	1.2083	0.318539	0.378991	1.30043	0.381222	0.448072	1.36422	0.63336	0.106012	1.07625	0.157919	-0.239773	-1.18081	0.300179	0.114881	1.08289	0.0776784	0.970049	1.95891	0.103784	0.845156	1.79646	0.0658722	1.08493	2.12127	0.307209	-0.124893	-1.09043	0.198336	-0.155672	-1.11394	0.963407	0.0150197	1.01046	0.736395	0.0752324	1.05353	0.264024	-0.621838
IAA-met13	TAR	TaAffx.12624.1.S1_at	0.573802	0.128368	1.09306	0.0404383	-0.294754	-1.22668	0.239462	0.0658464	1.0467	0.644605	-0.10054	-1.07218	0.0479946	-0.228908	-1.17195	0.472963	-0.166386	-1.12224	0.0966598	0.222702	1.16692	0.0630655	-0.548237	-1.4623	0.945504	0.0105937	1.00737	0.0336817	-0.314941	-1.24396	0.0276529	-0.537643	-1.4516	0.124187	-0.325535	-1.25313	0.616834	-0.109865	-1.07913	0.144515	-0.204199	-1.15205	0.74187	0.0492833	1.03475	0.215186	0.104536
IAA-met14	YUC	Ta.25913.1.A1_at	0.686624	0.0451415	1.03178	0.697312	-0.055148	-1.03897	0.778643	-0.0472148	-1.03327	0.694573	-0.0572213	-1.04046	0.334366	-0.102363	-1.07353	0.954753	-0.0100065	-1.00696	0.727137	0.0747374	1.05317	0.666794	-0.0780566	-1.0556	0.846352	0.0344182	1.02414	0.882968	0.031099	1.02179	0.128414	-0.0436384	-1.03071	0.990331	-0.00331917	-1.0023	0.935115	-0.0192802	-1.01345	0.0440381	-0.0488761	-1.03446	0.907837	-0.0259675	-1.01816	0.321184	-0.107601
IAA-met15	YUC	Ta.6561.3.A1_at	0.143899	-0.203044	-1.15112	0.49716	0.0337754	1.02369	0.059935	-0.1596	-1.11698	0.0628938	-0.328869	-1.25603	0.00979715	-0.125824	-1.09113	0.216824	-0.169269	-1.12449	0.40748	-0.266581	-1.20295	0.108953	-0.0665355	-1.0472	0.682626	-0.0382117	-1.02684	0.299663	-0.371329	-1.29354	0.332273	-0.104747	-1.07531	0.322453	-0.333117	-1.25973	0.748941	-0.0988782	-1.07094	0.261621	-0.0353412	-1.0248	0.259549	0.0649698	1.04606	0.555259	-0.0564183
IAA-met16	YUC	TaAffx.106636.1.S1_x_at	0.245647	0.429699	1.34695	0.646982	-0.143298	-1.10443	0.822324	0.0503936	1.03555	0.221019	0.336794	1.26295	0.675155	-0.0929042	-1.06652	0.398349	0.286401	1.21959	0.954842	-0.00886262	-1.00616	0.794598	-0.0380003	-1.02669	0.148504	0.22721	1.17057	0.249578	0.180347	1.13316	0.36243	0.18921	1.14014	0.474102	-0.0468629	-1.03302	0.436897	-0.187582	-1.13885	0.383022	0.250979	1.19001	0.529221	0.145681	1.10625	0.798674	-0.0311347
IAA-met17	YUC	TaAffx.1266.1.A1_at	0.899062	0.0223019	1.01558	0.148227	0.165179	1.1213	0.0590318	0.370285	1.29261	0.0791023	0.557766	1.47199	0.0289567	0.535464	1.44941	0.352579	0.187481	1.13877	0.611681	0.126302	1.09149	0.361178	0.259742	1.19727	0.0234218	0.548572	1.46264	0.00375175	0.934616	1.91138	0.0582382	0.808314	1.75116	0.0641691	0.386044	1.3068	0.298548	0.219883	1.16464	0.636573	0.115883	1.08364	0.850683	0.0213199	1.01489	0.184595	-0.156967
IAA-met18	YUC	TaAffx.23985.1.S1_at	0.0750619	0.361447	1.28471	0.222729	-0.125343	-1.09077	0.595559	-0.0829143	-1.05916	0.422612	0.15319	1.11203	0.290993	-0.208258	-1.15529	0.107975	0.236104	1.17781	0.451782	-0.121312	-1.08772	0.149885	-0.239598	-1.18066	0.0455308	0.355487	1.27942	0.965423	-0.00542271	-1.00377	0.320215	0.115889	1.08364	0.101138	-0.36091	-1.28424	0.0551532	-0.536883	-1.45083	0.654996	-0.0541238	-1.03823	0.496382	0.0601307	1.04256	0.108276	-0.378271
IAA-met19	YUC	TaAffx.23985.1.S1_x_at	0.641142	0.119953	1.0867	0.543651	0.149789	1.10941	0.376764	0.0972422	1.06973	0.0871201	0.366984	1.28965	0.369746	0.247031	1.18676	0.112561	0.269742	1.20559	0.805963	0.053701	1.03792	0.466591	-0.174747	-1.12877	0.684961	-0.0314331	-1.02203	0.10675	-0.152479	-1.11148	0.391952	-0.20618	-1.15363	0.232298	-0.121046	-1.08752	0.0546835	-0.40371	-1.32291	0.345119	-0.337458	-1.26353	0.874508	-0.0129218	-1.009	0.293173	0.115753
IAA-met20	YUC	TaAffx.51826.1.S1_at	0.76528	0.095579	1.06849	0.166227	-0.602863	-1.51873	0.276891	0.162245	1.11903	0.0791171	-0.345038	-1.27018	0.257104	-0.440617	-1.35719	0.0420115	-0.507284	-1.42137	0.663197	-0.156042	-1.11423	0.584554	0.108111	1.07782	0.13448	0.25331	1.19194	0.538374	0.205379	1.15299	0.202808	0.361421	1.28469	0.871517	-0.0479313	-1.03378	0.298661	0.375634	1.29741	0.186594	0.627255	1.54462	0.42481	-0.0837181	-1.05975	0.297382	-0.174783
IAA-met21	YUC	TaAffx.7983.1.S1_at	0.00808682	-0.817908	-1.76285	0.0587235	-0.403383	-1.32261	0.181364	0.447138	1.36333	0.0664922	-0.774153	-1.71019	0.853492	0.0437551	1.03079	0.00731844	-1.22129	-2.33155	0.0288954	-0.965266	-1.95242	0.129588	-0.576498	-1.49123	0.331727	0.333442	1.26002	0.0287519	-1.20832	-2.31069	0.340891	-0.243056	-1.1835	0.0237651	-1.54176	-2.9115	0.888443	-0.0223354	-1.0156	0.398964	0.125022	1.09052	0.313332	0.298138	1.22956	0.2557	0.411834
IAA-met22	GH3	Ta.4110.1.S1_at	0.548566	-0.270413	-1.20615	0.0610839	1.45908	2.74933	0.000132263	-2.00632	-4.01757	0.000551162	-0.817655	-1.76254	0.284214	-0.547242	-1.46129	0.000607441	1.18867	2.27942	0.313157	0.537166	1.45112	0.548694	0.415427	1.33369	0.0649968	-1.71951	-3.29325	0.0573346	-0.766919	-1.70163	0.0898513	-1.30408	-2.46927	0.165657	0.952594	1.93535	0.260919	0.166143	1.12206	0.357696	-0.641436	-1.55988	0.450958	0.402218	1.32154	0.546805	0.115408
IAA-met23	GH3	Ta.4458.1.A1_at	0.969641	-0.00504897	-1.00351	0.187035	-0.389335	-1.30979	0.960445	0.0194056	1.01354	0.348017	-0.374978	-1.29682	0.354322	-0.369929	-1.29229	0.181343	-0.394384	-1.31438	0.129146	0.115507	1.08336	0.248122	-0.0293863	-1.02058	0.680292	-0.0668327	-1.04741	0.907191	0.019288	1.01346	0.565928	-0.096219	-1.06897	0.179696	0.0861207	1.06151	0.0932211	0.278747	1.21314	0.210141	0.158191	1.11589	0.374539	-0.201757	-1.1501	0.758884	-0.115519
IAA-met24	GH3	Ta.4458.2.S1_at	0.724042	-0.0771255	-1.05491	0.574864	0.130727	1.09485	0.657075	0.0802214	1.05718	0.457706	0.133823	1.0972	0.471198	0.210949	1.15745	0.424945	0.0536016	1.03785	0.527329	0.146636	1.10699	0.205705	-0.374895	-1.29675	0.216204	0.351382	1.27578	0.578154	0.123124	1.08909	0.92536	-0.0235126	-1.01643	0.297819	-0.228259	-1.17142	0.834655	-0.0255909	-1.0179	0.421484	-0.249353	-1.18867	0.196637	0.256269	1.19439	0.950344	-0.0148915
IAA-met25	GH3	TaAffx.87187.1.S1_at	0.597387	-0.0507077	-1.03577	0.000524068	-0.624116	-1.54127	0.673147	-0.110337	-1.07948	0.0817563	-0.78516	-1.72328	0.0825589	-0.734452	-1.66377	0.0146281	-0.674823	-1.5964	0.494077	0.275616	1.21051	0.818945	0.0904998	1.06474	0.0370864	-1.38016	-2.60298	0.0572649	-1.01405	-2.01957	0.0331335	-1.28966	-2.44471	0.41259	0.366116	1.28888	0.524687	-0.194821	-1.14458	0.149717	-0.521145	-1.43509	0.0423354	-1.23576	-2.35506	0.899324	0.0340661
IAA-met26	IAR3	Ta.7272.1.S1_at	0.159982	-0.59312	-1.5085	0.675783	-0.131395	-1.09535	0.0516521	-0.458188	-1.37382	0.00821595	-1.1827	-2.27002	0.180005	-0.589583	-1.50481	0.000842171	-0.724515	-1.65234	0.275738	-0.430697	-1.34788	0.275144	0.435731	1.3526	0.00848158	-1.33511	-2.52295	0.00761825	-1.33008	-2.51416	0.102518	-0.89938	-1.86526	0.914107	0.00503381	1.0035	0.0157712	0.105139	1.0756	0.898388	-0.0572837	-1.04051	0.00501154	-0.624409	-1.54158	0.251934	0.252513
IAA-met27	IAR3	Ta.7272.2.S1_a_at	0.0553113	-0.79805	-1.73875	0.0464041	-0.762377	-1.69628	0.909574	0.0488791	1.03446	0.0613841	-1.51155	-2.85116	0.224395	-0.713498	-1.63977	0.00597791	-1.56043	-2.94941	0.967443	-0.014442	-1.01006	0.82388	0.0801652	1.05714	0.00656965	-1.00627	-2.00871	0.00518495	-0.940543	-1.91925	0.10115	-0.926101	-1.90013	0.356476	0.0657232	1.04661	0.170947	0.234693	1.17666	0.259559	-0.548915	-1.46298	0.00268242	-1.39146	-2.62343	0.472129	-0.336311
IAA-met28	IAR3	Ta.7272.3.S1_a_at	0.239505	-0.858293	-1.81289	0.423245	-0.51321	-1.42722	0.446352	-0.122523	-1.08864	0.00941357	-1.49402	-2.81674	0.353192	-0.635733	-1.55373	0.00241926	-1.3715	-2.5874	0.661736	-0.249286	-1.18862	0.594985	0.288925	1.22173	0.00884956	-1.18417	-2.27233	0.0294475	-1.14453	-2.21075	0.196451	-0.895247	-1.85993	0.847877	0.0396389	1.02786	0.430231	0.183216	1.13541	0.599359	-0.425791	-1.34331	0.00186059	-1.22792	-2.3423	0.416254	-0.166276
IAA-met29	IAR3	Ta.7272.3.S1_x_at	0.470268	-0.0704627	-1.05005	0.0531298	-0.960351	-1.94578	0.522003	-0.175745	-1.12955	0.00362781	-1.20656	-2.30787	0.000942536	-1.1361	-2.19786	0.0499166	-1.03081	-2.04318	0.516943	-0.186254	-1.13781	0.993535	0.00214669	1.00149	0.0566865	-0.61443	-1.53095	0.0373591	-0.798538	-1.73934	0.155526	-0.612283	-1.52868	0.120369	-0.184108	-1.13611	0.687001	-0.0433098	-1.03048	0.785972	0.072482	1.05152	0.061505	-0.890016	-1.8532	0.0927976	-0.451331
IAA-met30	ILL	TaAffx.38763.1.S1_at	0.951792	0.0444972	1.03132	0.208421	-1.17354	-2.25564	0.252299	-0.613977	-1.53047	0.049776	-1.74302	-3.34734	0.137743	-1.78751	-3.45219	0.0171734	-1.12904	-2.18713	0.0677114	-0.854163	-1.80771	0.50201	0.153849	1.11253	0.00346768	-1.19063	-2.28253	0.00663652	-1.89095	-3.70878	0.0354161	-1.03678	-2.05165	0.0378339	-0.700314	-1.62486	0.794883	-0.0577035	-1.04081	0.333334	0.840957	1.79124	0.0173988	-0.486428	-1.40097	0.83713	0.0902267
IAA-met31	ILL	TaAffx.77838.1.S1_at	0.935349	0.033913	1.02378	0.188056	-0.55895	-1.4732	0.785399	0.057	1.0403	0.258933	-0.468037	-1.38323	0.262323	-0.50195	-1.41613	0.175916	-0.525037	-1.43897	0.340289	-0.124456	-1.0901	0.142206	-0.247787	-1.18738	0.958236	-0.00314899	-1.00219	0.0129802	-0.375392	-1.29719	0.140475	-0.250936	-1.18998	0.0124342	-0.372243	-1.29436	0.892269	0.0378758	1.0266	0.572214	0.196245	1.14571	0.270236	-0.114919	-1.08291	0.784148	-0.0547698
IAA-trans1	PIN	Ta.27508.1.A1_at	0.945923	0.0160292	1.01117	0.896955	-0.0302039	-1.02116	0.994332	-0.000919916	-1.00064	0.911618	-0.0150946	-1.01052	0.873924	-0.0311238	-1.02181	0.939099	-0.0141747	-1.00987	0.359314	-0.266182	-1.20262	0.434949	0.204298	1.15213	0.42279	0.193148	1.14325	0.594268	0.131265	1.09525	0.255142	0.397446	1.31717	0.732461	-0.0618833	-1.04383	0.887209	-0.0276911	-1.01938	0.423084	0.25452	1.19294	0.905146	0.0200176	1.01397	0.410473	-0.17405
IAA-trans2	PIN	Ta.27508.1.S1_at	0.378047	0.0784033	1.05585	0.294487	-0.298529	-1.22989	0.84366	0.0497874	1.03511	0.220641	-0.170338	-1.12532	0.162625	-0.248742	-1.18817	0.39128	-0.220126	-1.16484	0.655927	-0.0388931	-1.02733	0.874548	-0.0320397	-1.02246	0.942621	-0.014182	-1.00988	0.309624	-0.0851148	-1.06077	0.462479	-0.0462217	-1.03256	0.735517	-0.0709328	-1.0504	0.592288	0.0400549	1.02815	0.189825	0.157351	1.11524	0.721051	-0.109138	-1.07858	0.686076	-0.0451686
IAA-trans3	PIN	Ta.30665.1.S1_at	0.634913	0.154107	1.11273	0.316041	-0.378582	-1.30006	0.175514	-0.256839	-1.19486	0.0451893	-0.481315	-1.39602	0.165256	-0.635422	-1.55339	0.0851081	-0.224475	-1.16835	0.126115	0.417165	1.3353	0.1501	-0.404776	-1.32388	0.655236	-0.0419794	-1.02953	0.573359	-0.0295904	-1.02072	0.116722	-0.446756	-1.36297	0.880983	0.012389	1.00862	0.00585317	0.340369	1.26608	0.832444	0.0773102	1.05505	0.400798	0.103504	1.07438	0.424301	-0.111356
IAA-trans4	PIN	Ta.5171.1.S1_at	0.180455	0.700497	1.62506	0.542061	-0.200385	-1.14901	0.00204947	-0.858586	-1.81326	0.235898	-0.358474	-1.28207	0.0613661	-1.05897	-2.08345	0.144327	0.500112	1.41432	0.330475	0.485251	1.39983	0.758474	0.121277	1.0877	0.00243497	-1.01365	-2.01901	0.138195	-0.407119	-1.32604	0.12018	-0.892371	-1.85622	0.0753887	0.606528	1.52259	0.688872	-0.125706	-1.09104	0.856673	0.0895399	1.06403	0.055224	-0.232122	-1.17456	0.110679	-0.0770607
IAA-trans5	PIN	TaAffx.24281.1.S1_at	0.445366	-0.0585835	-1.04144	0.543285	0.20071	1.14926	0.79654	0.0793689	1.05656	0.00761671	0.221495	1.16594	0.0440347	0.280078	1.21426	0.651592	0.142126	1.10353	0.834161	0.0369426	1.02594	0.535131	0.059453	1.04207	0.0113652	0.581404	1.4963	0.0439913	0.6778	1.5997	0.0225397	0.640857	1.55926	0.551563	0.0963956	1.0691	0.187109	0.267454	1.20368	0.221898	0.171927	1.12656	0.366609	0.313184	1.24245	0.0887922	-0.188851
Note: Yellow highlights indicate P-value ≤ 0.05. Green and red highlights indicate symmetrical/linear fold change ≥ 2 and ≤-2, respectively.
[truncated: 4 more columns]

## Sheet: IAAsig
Table S2. Expression patterns of probesets representing cytokinin and auxin metabolism and signaling genes in the endosperm of AC Domain and RL4452 genotypes during seed maturation.
AC-20, AC-30, AC-40, and AC-50 indicate AC domain samples at 20, 30, 40, and 50 days after anthesis; RL-20, RL-30, RL-40, and RL-50 indicate RL4452 samples at 20, 30, 40, and 50 days after anthesis.
			AC-30/AC-20			AC-40/AC-30			AC-50/AC-40			AC-50/AC-20			AC-50/AC-30			AC-40/AC-20			RL-30/RL-20			RL-40/RL-30			RL-50/RL-40			RL-50/RL-20			RL-50/RL-30			RL-40/RL-20			AC-20/RL-20			AC-30/RL-30			AC-40/RL-40			AC-50/RL-50
			P-value	log2 (Fold change)	Symmetrical raw fold change	P-value	log2(Fold change)	Symmetrical raw fold change	P-value	log2(Fold change)	Symmetrical raw fold change	P-value	log2(Fold change)	Symmetrical raw fold change	P-value	log2(Fold change)	Symmetrical raw fold change	P-value	log2(Fold change)	Symmetrical raw fold change	P-value	log2(Fold change)	Symmetrical raw fold change	P-value	log2(Fold change)	Symmetrical raw fold change	P-value	log2(Fold change)	Symmetrical raw fold change	P-value	log2(Fold change)	Symmetrical raw fold change	P-value	log2(Fold change)	Symmetrical raw fold change	P-value	log2(Fold change)	Symmetrical raw fold change	P-value	log2(Fold change)	Symmetrical raw fold change	P-value	log2(Fold change)	Symmetrical raw fold change	P-value	log2(Fold change)	Symmetrical raw fold change	P-value	log2(Fold change)
IAA-sig01	AXR1	Ta.7558.1.S1_at	0.921352	-0.0395138	-1.02777	0.43413	0.32385	1.25167	0.239286	0.150774	1.11017	0.100668	0.43511	1.35201	0.27856	0.474624	1.38956	0.242007	0.284336	1.21785	0.868682	-0.0420702	-1.02959	0.379785	0.221793	1.16618	0.183477	0.171951	1.12658	0.122543	0.351674	1.27604	0.198568	0.393744	1.3138	0.275904	0.179723	1.13267	0.47256	-0.163989	-1.12038	0.709123	-0.161433	-1.1184	0.607804	-0.0593763	-1.04201	0.406565	-0.0805527
IAA-sig02	AXR1	Ta.7558.2.S1_a_at	0.248877	-0.378668	-1.30014	0.0720994	-0.540895	-1.45487	0.153984	0.480262	1.395	0.255444	-0.4393	-1.35595	0.827753	-0.0606326	-1.04292	0.0452912	-0.919563	-1.89154	0.541879	0.266209	1.20264	0.348728	0.157478	1.11534	0.165092	-0.3537	-1.27783	0.87057	0.0699872	1.04971	0.448146	-0.196222	-1.14569	0.340519	0.423687	1.34135	0.479646	0.337085	1.2632	0.245193	-0.307792	-1.23781	0.00458874	-1.00616	-2.00856	0.577686	-0.172203
IAA-sig03	AXR1	Ta.7558.2.S1_at	0.172634	-0.89109	-1.85458	0.426506	-0.420571	-1.33846	0.348867	0.509684	1.42374	0.198473	-0.801976	-1.74349	0.895051	0.0891132	1.06372	0.00168763	-1.31166	-2.48227	0.433473	0.575388	1.49008	0.821956	-0.128882	-1.09345	0.107032	-0.243883	-1.18418	0.594136	0.202623	1.15079	0.532014	-0.372765	-1.29483	0.310556	0.446506	1.36274	0.305186	0.444809	1.36113	0.258455	-1.02167	-2.03027	0.00400509	-1.31336	-2.48519	0.314839	-0.55979
IAA-sig04	AXR1	Ta.7558.3.S1_a_at	0.143886	-0.640972	-1.55938	0.00142515	-0.623645	-1.54076	0.451105	0.480896	1.39561	0.312402	-0.783721	-1.72157	0.808488	-0.142749	-1.10401	0.044059	-1.26462	-2.40263	0.787775	0.187087	1.13846	0.935572	-0.0383631	-1.02695	0.600021	0.173375	1.12769	0.600681	0.3221	1.25015	0.71059	0.135012	1.0981	0.825052	0.148724	1.10859	0.574243	0.392132	1.31233	0.299579	-0.435927	-1.35278	0.0676628	-1.02121	-2.02962	0.302394	-0.713689
IAA-sig05	RUB	TaAffx.23044.1.S1_at	0.0765962	0.547794	1.46185	0.315973	-0.223025	-1.16718	0.13249	0.144606	1.10543	0.00485719	0.469375	1.38451	0.67289	-0.0784187	-1.05586	0.033338	0.324769	1.25246	0.353196	-0.429905	-1.34715	0.78277	0.166732	1.12251	0.367652	0.462679	1.3781	0.16241	0.199506	1.1483	0.211538	0.629411	1.54693	0.587185	-0.263173	-1.20012	0.0318863	-0.514728	-1.42873	0.348771	0.462971	1.37838	0.87297	0.0732134	1.05206	0.0110535	-0.244859
IAA-sig06	RUB	Ta.14475.1.S1_at	0.395865	-0.0786818	-1.05605	0.0752245	-0.553343	-1.46748	0.0326562	-1.16496	-2.24226	0.00797206	-1.79698	-3.47492	0.010481	-1.7183	-3.29048	0.0477539	-0.632025	-1.54974	0.407154	-0.534341	-1.44828	0.811393	-0.0375312	-1.02636	0.769432	-0.0261454	-1.01829	0.354563	-0.598017	-1.51364	0.644693	-0.0636765	-1.04513	0.375291	-0.571872	-1.48645	0.13724	1.20635	2.30753	0.00677443	1.66201	3.16457	0.0193002	1.1462	2.2133	0.967976	0.00738547
IAA-sig07	RUB	Ta.27377.1.S1_x_at	0.34681	0.0863625	1.06169	0.263285	-0.0975408	-1.06995	0.0843074	0.168702	1.12405	0.123554	0.157524	1.11537	0.354075	0.0711613	1.05056	0.879153	-0.0111783	-1.00778	0.18853	-0.420227	-1.33814	0.133689	0.412029	1.33056	0.438248	0.11492	1.08292	0.610776	0.106721	1.07678	0.101285	0.526949	1.44088	0.964781	-0.00819815	-1.0057	0.692672	0.0721081	1.05125	0.069336	0.578698	1.4935	0.477075	0.0691279	1.04908	0.356974	0.122911
IAA-sig08	RUB	Ta.27377.2.S1_at	0.605617	-0.107747	-1.07754	0.199447	0.329043	1.25618	0.447032	0.084016	1.05997	0.0860894	0.305312	1.23569	0.165254	0.413059	1.33151	0.0458137	0.221296	1.16578	0.0657632	-0.549614	-1.46369	0.0354431	0.696113	1.62013	0.885831	-0.0122229	-1.00851	0.302883	0.134276	1.09754	0.0343332	0.68389	1.60647	0.29311	0.146499	1.10688	0.50131	-0.0776439	-1.05529	0.22611	0.364223	1.28719	0.96837	-0.00284661	-1.00198	0.441568	0.0933923
IAA-sig09	RUB	Ta.27377.2.S1_x_at	0.619346	-0.0973177	-1.06978	0.248686	0.273795	1.20898	0.246995	0.106787	1.07683	0.0396326	0.283265	1.21695	0.159997	0.380583	1.30187	0.0608517	0.176478	1.13012	0.0582734	-0.536781	-1.45073	0.0267527	0.649212	1.56831	0.413527	0.111715	1.08051	0.241464	0.224145	1.16809	0.0337339	0.760926	1.69458	0.372217	0.11243	1.08105	0.879288	-0.0160688	-1.0112	0.160655	0.423395	1.34108	0.477746	0.0479785	1.03381	0.743762	0.0430511
IAA-sig10	RUB	Ta.28316.4.S1_x_at	0.988888	0.00491657	1.00341	0.107763	0.850279	1.80285	0.116223	0.333379	1.25996	0.0144426	1.18857	2.27927	0.0516156	1.18366	2.27152	0.0448173	0.855195	1.809	0.0428861	-0.909367	-1.87822	0.00991461	0.968968	1.95744	0.0114329	1.11199	2.16143	0.0298066	1.17159	2.2526	0.0031452	2.08096	4.23087	0.790217	0.0596011	1.04218	0.628641	-0.131084	-1.09512	0.111773	0.783199	1.72094	0.0424221	0.66451	1.58503	0.371407	-0.114098
IAA-sig11	RUB	Ta.28374.1.S1_at	0.805801	0.0524818	1.03705	0.905874	0.0226765	1.01584	0.361141	0.313707	1.2429	0.297806	0.388865	1.30936	0.383793	0.336384	1.26259	0.591148	0.0751583	1.05348	0.682759	-0.067773	-1.0481	0.238755	-0.118059	-1.08527	0.014025	0.321815	1.2499	0.405901	0.135983	1.09884	0.125014	0.203756	1.15169	0.275748	-0.185832	-1.13747	0.285247	-0.232071	-1.17452	0.584043	-0.111817	-1.08059	0.690267	0.0289187	1.02025	0.944026	0.0208109
IAA-sig12	RUB	Ta.28553.1.S1_s_at	0.0459796	0.469809	1.38493	0.556498	-0.0819751	-1.05847	0.12086	0.161152	1.11818	0.00326079	0.548986	1.46306	0.511424	0.0791768	1.05642	0.0299344	0.387834	1.30843	0.27327	-0.439401	-1.35604	0.587026	0.0512082	1.03613	0.145572	0.260527	1.19792	0.715344	-0.127666	-1.09252	0.147821	0.311735	1.2412	0.30464	-0.388193	-1.30875	0.175505	-0.586882	-1.502	0.125788	0.322328	1.25035	0.0975063	0.189145	1.14009	0.503115	0.08977
IAA-sig13	RUB	Ta.28553.10.S1_at	0.655613	-0.068393	-1.04855	0.531004	-0.0975286	-1.06994	0.0445458	-0.35604	-1.27991	0.0232512	-0.521961	-1.43591	0.0543923	-0.453568	-1.36942	0.258271	-0.165922	-1.12188	0.518399	-0.224092	-1.16804	0.479557	0.0894984	1.064	0.0958403	-0.403624	-1.32283	0.215576	-0.538218	-1.45218	0.125619	-0.314126	-1.24326	0.691534	-0.134594	-1.09778	0.800009	-0.0842256	-1.06012	0.622738	0.0714734	1.05079	0.406152	-0.115554	-1.08339	0.5979	-0.0679689
IAA-sig14	RUB	Ta.28553.12.S1_x_at	0.354707	0.094015	1.06734	0.0911615	-0.116881	-1.08439	0.129535	-0.306604	-1.23679	0.143931	-0.32947	-1.25655	0.0702444	-0.423485	-1.34116	0.812349	-0.0228661	-1.01598	0.270655	-0.341117	-1.26674	0.384389	-0.240874	-1.18171	0.201834	-0.2404	-1.18132	0.0284786	-0.822392	-1.76834	0.112457	-0.481275	-1.39598	0.092859	-0.581992	-1.49691	0.0734384	-0.561825	-1.47614	0.548691	-0.126693	-1.09179	0.985611	-0.00269985	-1.00187	0.617974	-0.0689036
IAA-sig15	RUB	Ta.28553.13.S1_at	0.354047	-0.243105	-1.18354	0.800782	0.0581962	1.04116	0.572317	-0.0920082	-1.06585	0.183736	-0.276917	-1.2116	0.902061	-0.0338121	-1.02371	0.0321841	-0.184909	-1.13674	0.512464	-0.239223	-1.18036	0.690147	-0.0599019	-1.04239	0.73167	0.0818828	1.0584	0.591894	-0.217242	-1.16251	0.907965	0.021981	1.01535	0.45647	-0.299124	-1.2304	0.742033	-0.114228	-1.0824	0.620775	-0.11811	-1.08531	0.999932	-1.22695e-05	-1.00001	0.501692	-0.173903
IAA-sig16	RUB	Ta.28553.13.S1_x_at	0.231228	-0.232288	-1.1747	0.57581	0.0938253	1.0672	0.468935	-0.0882192	-1.06306	0.133363	-0.226682	-1.17014	0.975948	0.0056061	1.00389	0.067093	-0.138463	-1.10073	0.400762	-0.30654	-1.23674	0.730823	0.0398511	1.02801	0.539396	0.133796	1.09718	0.723812	-0.132893	-1.09649	0.381379	0.173647	1.12791	0.473605	-0.266688	-1.20304	0.641201	-0.156853	-1.11485	0.612208	-0.0826018	-1.05893	0.810084	-0.0286276	-1.02004	0.297256	-0.250642
IAA-sig17	RUB	Ta.20839.2.S1_x_at	0.547863	0.158479	1.11611	0.396161	-0.253978	-1.19249	0.474954	0.118968	1.08596	0.84551	0.0234683	1.0164	0.575224	-0.135011	-1.0981	0.614143	-0.0954992	-1.06844	0.856084	0.018637	1.013	0.172716	-0.169196	-1.12443	0.223037	0.142922	1.10414	0.940886	-0.00763712	-1.00531	0.684031	-0.0262741	-1.01838	0.30012	-0.15056	-1.11	0.504726	-0.102226	-1.07343	0.869768	0.037616	1.02642	0.779649	-0.0471659	-1.03323	0.352479	-0.0711208
IAA-sig18	RUB	Ta.28553.14.A1_x_at	0.623164	-0.189475	-1.14035	0.3514	0.398633	1.31826	0.538616	-0.0889892	-1.06363	0.412263	0.120168	1.08686	0.450481	0.309644	1.2394	0.199738	0.209158	1.15601	0.301676	-0.534024	-1.44796	0.370981	0.231524	1.17407	0.588807	0.136251	1.09905	0.713455	-0.166249	-1.12214	0.113273	0.367775	1.29036	0.546835	-0.302499	-1.23328	0.461092	-0.348791	-1.27349	0.990941	-0.00424251	-1.00294	0.50427	0.162866	1.11951	0.699177	-0.0623742
IAA-sig19	RUB	Ta.28553.2.S1_x_at	0.460498	0.0813794	1.05803	0.148052	0.18165	1.13418	0.0134634	0.201454	1.14986	0.0108994	0.464484	1.37982	0.0419016	0.383104	1.30415	0.0285584	0.26303	1.2	0.293259	-0.26833	-1.20441	0.305131	-0.169941	-1.12501	0.0475398	0.420311	1.33822	0.926443	-0.01796	-1.01253	0.0896661	0.25037	1.18951	0.15553	-0.438271	-1.35498	0.096744	-0.528935	-1.44286	0.251031	-0.179225	-1.13228	0.212985	0.172366	1.12691	0.164421	-0.0464911
IAA-sig20	RUB	Ta.28553.3.S1_at	0.957991	-0.0106661	-1.00742	0.0123496	-0.81757	-1.76243	0.00940309	-1.07242	-2.10296	0.00947861	-1.90066	-3.73383	0.000736091	-1.88999	-3.70633	0.0542932	-0.828236	-1.77551	0.205289	-0.414684	-1.33301	0.000789675	-0.575583	-1.49028	5.50784e-05	-1.73507	-3.32896	0.00667282	-2.72534	-6.61314	7.19947e-05	-2.31065	-4.96107	0.0473396	-0.990267	-1.98655	0.160067	-0.626999	-1.54435	0.00552683	-0.22298	-1.16714	0.0367061	-0.464968	-1.38029	0.0635016	0.197681
IAA-sig21	RUB	Ta.28553.3.S1_x_at	0.32926	0.0899446	1.06433	0.0527741	-0.352391	-1.27668	0.0687896	-0.597654	-1.51325	0.0324115	-0.8601	-1.81516	0.0222223	-0.950045	-1.93193	0.134733	-0.262446	-1.19951	0.0829904	-0.214269	-1.16012	0.010421	-0.478656	-1.39345	0.0157281	-0.543112	-1.45711	0.0043366	-1.23604	-2.3555	0.00348374	-1.02177	-2.03041	0.0111369	-0.692925	-1.61656	0.0211253	-0.619628	-1.53648	0.0090606	-0.315415	-1.24437	0.178567	-0.18915	-1.14009	0.252786	-0.243692
IAA-sig22	RUB	Ta.28553.4.S1_x_at	0.149409	0.389648	1.31007	0.833398	-0.0350231	-1.02457	0.961764	-0.00661714	-1.0046	0.146033	0.348008	1.2728	0.842333	-0.0416402	-1.02928	0.0708566	0.354625	1.27865	0.684857	-0.0908375	-1.06499	0.194793	-0.329386	-1.25648	0.17308	-0.0307263	-1.02153	0.0380938	-0.45095	-1.36694	0.170641	-0.360112	-1.28353	0.0434702	-0.420223	-1.33814	0.0432191	-0.603851	-1.51977	0.635242	-0.123365	-1.08927	0.0423141	0.170998	1.12584	0.239211	0.195107
IAA-sig23	RUB	Ta.28553.5.S1_x_at	0.798104	-0.0445133	-1.03133	0.0162788	1.13694	2.19915	0.0198777	0.573061	1.48768	0.0030411	1.66549	3.17222	0.00575418	1.71	3.27162	0.010775	1.09243	2.13233	0.133188	-0.81642	-1.76103	0.115097	0.58984	1.50508	0.0215162	1.56606	2.96095	0.0592735	1.33948	2.5306	0.00738593	2.1559	4.45647	0.594048	-0.22658	-1.17006	0.251119	-0.514134	-1.42814	0.275658	0.257772	1.19563	0.0561217	0.804875	1.74699	0.328825	-0.188127
IAA-sig24	RUB	Ta.28553.6.S1_x_at	0.532419	-0.0749448	-1.05332	0.0895432	0.275744	1.21062	0.112536	0.255543	1.19379	0.0489605	0.456341	1.37206	0.0516734	0.531286	1.44522	0.0678789	0.200799	1.14933	0.378734	-0.121703	-1.08802	0.675944	0.0291293	1.0204	0.0256748	0.39148	1.31174	0.114173	0.298906	1.23021	0.0179134	0.420609	1.33849	0.496495	-0.092574	-1.06627	0.135557	-0.277351	-1.21197	0.133336	-0.230593	-1.17332	0.785132	0.0160216	1.01117	0.357843	-0.119915
IAA-sig25	RUB	Ta.28553.7.S1_at	0.763304	-0.0490789	-1.0346	0.167262	-0.163154	-1.11973	0.334194	-0.319657	-1.24803	0.198187	-0.53189	-1.44582	0.195113	-0.482811	-1.39746	0.281438	-0.212232	-1.15848	0.85287	0.0535172	1.03779	0.226946	-0.176012	-1.12976	0.00642238	-0.61299	-1.52943	0.0908121	-0.735485	-1.66496	0.0143572	-0.789002	-1.72788	0.661631	-0.122494	-1.08862	0.131069	0.675008	1.59661	0.0322566	0.572412	1.48701	0.0148718	0.58527	1.50032	0.071141	0.878603
IAA-sig26	RUB	Ta.28553.7.S1_x_at	0.742175	-0.0438081	-1.03083	0.666528	0.0256627	1.01795	0.584022	-0.234483	-1.17649	0.571924	-0.252628	-1.19138	0.621692	-0.20882	-1.15574	0.893383	-0.0181454	-1.01266	0.87404	-0.0265852	-1.0186	0.257952	-0.127019	-1.09204	0.00607095	-0.490557	-1.40499	0.0382077	-0.644161	-1.56283	0.0189146	-0.617575	-1.53429	0.348195	-0.153604	-1.11234	0.126162	0.427079	1.34451	0.040085	0.409856	1.32855	0.00642796	0.562537	1.47686	0.151928	0.818611
IAA-sig27	RUB	Ta.28553.8.S1_x_at	0.948171	0.00953794	1.00663	0.0471244	0.506437	1.42054	0.0220233	0.218633	1.16363	0.00909964	0.734607	1.66395	0.0252847	0.725069	1.65298	0.0152746	0.515975	1.42996	0.407696	-0.203441	-1.15144	0.529727	0.0889627	1.0636	0.0295795	0.571796	1.48637	0.132787	0.457317	1.37299	0.0105262	0.660758	1.58091	0.639048	-0.114478	-1.08258	0.271521	-0.293439	-1.22556	0.601101	-0.0804602	-1.05736	0.076707	0.337014	1.26314	0.706004	-0.016149
IAA-sig28	RUB	Ta.24248.2.S1_x_at	0.364332	-0.206161	-1.15362	0.201485	0.33256	1.25925	0.169873	0.33728	1.26337	0.101215	0.463679	1.37905	0.106793	0.66984	1.5909	0.0092198	0.126399	1.09157	0.0918533	-0.272984	-1.2083	0.045392	0.423707	1.34137	0.042685	0.494552	1.40888	0.0239168	0.645275	1.56404	0.0205705	0.918259	1.88983	0.0479023	0.150723	1.11013	0.0851799	-0.0461039	-1.03247	0.926066	0.0207192	1.01446	0.169307	-0.0704277	-1.05003	0.35138	-0.2277
IAA-sig29	RUB	Ta.3517.2.S1_at	0.771219	0.029485	1.02065	0.560824	0.0522341	1.03687	0.414073	-0.280824	-1.21489	0.548902	-0.199105	-1.14799	0.497255	-0.22859	-1.17169	0.403739	0.0817191	1.05828	0.933076	0.0181736	1.01268	0.444987	-0.109776	-1.07906	0.0909849	0.309313	1.23912	0.354775	0.217711	1.16289	0.0773979	0.199537	1.14833	0.702731	-0.0916021	-1.06555	0.646725	0.103187	1.07414	0.310751	0.114498	1.0826	0.127602	0.276508	1.21126	0.366789	-0.31363
IAA-sig30	RUB	Ta.3517.2.S1_x_at	0.42641	-0.0371948	-1.02612	0.0132144	0.135459	1.09844	0.944251	0.0173926	1.01213	0.655533	0.115657	1.08347	0.558898	0.152851	1.11176	0.131183	0.0982639	1.07048	0.224773	0.106976	1.07697	0.372443	0.0872871	1.06237	0.114457	0.156882	1.11488	0.0105547	0.351145	1.27557	0.0762064	0.244169	1.18441	0.0505992	0.194263	1.14414	0.0252106	0.228344	1.17149	0.307469	0.0841732	1.06008	0.108724	0.132345	1.09607	0.977329	-0.00714465
IAA-sig31	RUB	Ta.4439.1.A1_at	0.535624	0.277114	1.21177	0.095211	0.942743	1.92218	0.321376	0.92523	1.89899	0.100464	2.14509	4.42319	0.131267	1.86797	3.6502	0.0462869	1.21986	2.32924	0.690158	-0.299294	-1.23054	0.569895	0.0942746	1.06753	0.00914898	0.80519	1.74738	0.446693	0.600171	1.5159	0.0194541	0.899465	1.86537	0.779579	-0.205019	-1.1527	0.0650518	-2.53985	-5.81529	0.0242383	-1.96344	-3.89992	0.0165309	-1.11498	-2.16591	0.289797	-0.994935
IAA-sig32	RUB	Ta.4856.1.A1_at	0.391577	-0.0554931	-1.03921	0.553783	0.0346013	1.02427	0.118025	-0.469302	-1.38444	0.110359	-0.490194	-1.40463	0.137193	-0.434701	-1.35163	0.656254	-0.0208918	-1.01459	0.0898441	-0.391309	-1.31158	0.592565	0.0620989	1.04398	0.227721	-0.570587	-1.48513	0.118647	-0.899797	-1.8658	0.25011	-0.508488	-1.42256	0.174838	-0.32921	-1.25632	0.283372	-0.187813	-1.13904	0.0723562	0.148003	1.10804	0.357345	0.120505	1.08712	0.602772	0.22179
IAA-sig33	RUB	Ta.5333.1.S1_at	0.568788	-0.175712	-1.12952	0.2419	0.4276	1.34499	0.839346	0.0252309	1.01764	0.126686	0.277119	1.21177	0.244295	0.452831	1.36872	0.0385675	0.251888	1.19076	0.314351	-0.286639	-1.2198	0.61524	0.0665828	1.04723	0.631128	0.0837003	1.05973	0.622062	-0.136356	-1.09913	0.481339	0.150283	1.10979	0.375443	-0.220057	-1.16478	0.184518	-0.383116	-1.30416	0.429871	-0.272189	-1.20764	0.271428	0.0888281	1.06351	0.878524	0.0303587
IAA-sig34	RUB	Ta.7458.1.S1_at	0.42691	0.428396	1.34574	0.200095	0.757314	1.69034	0.510975	-0.145415	-1.10605	0.0511082	1.04029	2.05665	0.299593	0.611899	1.52827	0.0185759	1.18571	2.27475	0.941841	-0.0523595	-1.03696	0.0152318	1.61575	3.06471	0.0661083	-0.779337	-1.71634	0.344378	0.784055	1.72196	0.0093861	0.836414	1.78561	0.142968	1.56339	2.95548	0.524963	-0.500047	-1.41426	0.966181	-0.0192911	-1.01346	0.0477439	-0.877729	-1.83748	0.340243	-0.243807
IAA-sig35	RUB	TaAffx.106122.1.S1_x_at	0.452944	0.246897	1.18665	0.357922	-0.314241	-1.24336	0.024286	0.347263	1.27215	0.0476217	0.279919	1.21413	0.913992	0.0330225	1.02315	0.196174	-0.0673437	-1.04779	0.49719	-0.0674651	-1.04787	0.142217	0.0371323	1.02607	0.0269366	0.567701	1.48216	0.0497779	0.537368	1.45132	0.0237279	0.604833	1.5208	0.747781	-0.0303328	-1.02125	0.152713	-0.198405	-1.14743	0.704669	0.115957	1.08369	0.00499846	-0.235416	-1.17725	0.0523843	-0.455854
IAA-sig36	RUB	TaAffx.112633.1.S1_at	0.226113	0.223063	1.16721	0.484397	-0.173357	-1.12768	0.263897	0.264533	1.20125	0.0448865	0.314238	1.24335	0.526459	0.0911756	1.06524	0.806821	0.0497052	1.03505	0.235024	0.171183	1.12598	0.156139	-0.147046	-1.1073	0.400215	0.143243	1.10438	0.395091	0.16738	1.12302	0.981959	-0.00380324	-1.00264	0.791852	0.0241369	1.01687	0.669981	0.0487937	1.0344	0.524106	0.100673	1.07227	0.702904	0.074362	1.05289	0.294224	0.195652
IAA-sig37	RUB	Ta.24248.3.S1_x_at	0.362966	0.216929	1.16226	0.904812	-0.0269981	-1.01889	0.576863	0.156471	1.11456	0.263873	0.346401	1.27138	0.681189	0.129472	1.09389	0.277329	0.189931	1.14071	0.65679	-0.0807391	-1.05756	0.00513838	0.31525	1.24423	0.0109509	0.270157	1.20594	0.0848507	0.504668	1.4188	0.00124195	0.585407	1.50046	0.274866	0.234511	1.17651	0.498133	0.141873	1.10334	0.122906	0.439541	1.35617	0.458427	0.0972931	1.06976	0.94576	-0.0163933
IAA-sig38	RUB	TaAffx.128584.1.S1_s_at	0.34977	-0.150952	-1.1103	0.214897	0.927681	1.90222	0.390556	1.65452	3.14819	0.232674	2.43125	5.39361	0.213033	2.5822	5.98853	0.281479	0.776729	1.71324	0.0931201	1.49176	2.81231	0.0802043	1.36145	2.56943	0.228742	0.291448	1.22387	0.0100097	3.14465	8.84371	0.0579814	1.65289	3.14464	0.0115675	2.8532	7.22603	0.142881	-0.739998	-1.67017	0.0265403	-2.38271	-5.21515	0.0334839	-2.81647	-7.04438	0.418351	-1.4534
IAA-sig39	RUB	TaAffx.128584.2.S1_at	0.380891	0.158665	1.11625	0.197572	0.343719	1.26902	0.517953	-0.146195	-1.10665	0.142748	0.356189	1.28004	0.287876	0.197524	1.14673	0.119545	0.502385	1.41655	0.62372	0.0513517	1.03624	0.321209	0.162392	1.11914	0.0859671	0.287742	1.22073	0.00283303	0.501486	1.41567	0.0403795	0.450134	1.36617	0.13151	0.213744	1.15969	0.965146	-0.00542322	-1.00377	0.506874	0.101891	1.07318	0.253927	0.283218	1.21691	0.295243	-0.15072
IAA-sig40	RUB	TaAffx.128584.3.S1_at	0.114945	-0.127795	-1.09262	0.0538879	0.19204	1.14238	0.124581	-0.0998505	-1.07166	0.469472	-0.035605	-1.02499	0.168386	0.0921895	1.06599	0.276926	0.0642455	1.04554	0.262583	-0.282794	-1.21655	0.357992	0.125567	1.09094	0.473992	0.0986472	1.07077	0.783894	-0.0585799	-1.04144	0.224193	0.224214	1.16814	0.457517	-0.157227	-1.11514	0.321184	-0.21467	-1.16044	0.590626	-0.0596708	-1.04223	0.928953	0.00680256	1.00473	0.190699	-0.191695
IAA-sig41	RUB	TaAffx.128661.1.S1_x_at	0.314392	0.18976	1.14057	0.0400174	0.637937	1.5561	0.467214	0.0975904	1.06998	0.0170658	0.925287	1.89906	0.032381	0.735527	1.66501	0.0196984	0.827696	1.77485	0.027598	-0.278268	-1.21274	0.023868	0.595351	1.51084	0.0913279	0.480091	1.39483	0.0268652	0.797174	1.73769	0.016596	1.07544	2.10737	0.0620835	0.317083	1.24581	0.0751358	-0.319096	-1.24755	0.33408	0.148931	1.10875	0.224713	0.191517	1.14196	0.344229	-0.190984
IAA-sig42	RUB	TaAffx.43220.1.S1_at	0.355186	0.374493	1.29638	0.650284	-0.166599	-1.12241	0.785519	-0.0730305	-1.05192	0.621062	0.134864	1.09799	0.598295	-0.23963	-1.18069	0.0922908	0.207894	1.155	0.391838	-0.286694	-1.21984	0.835344	0.0771734	1.05495	0.630626	0.138948	1.1011	0.69487	-0.0705728	-1.05013	0.552928	0.216121	1.16161	0.393012	-0.209521	-1.1563	0.008755	-0.494348	-1.40868	0.722162	0.166839	1.1226	0.737766	-0.0769332	-1.05477	0.40544	-0.288912
IAA-sig43	RUB	TaAffx.86581.1.S1_at	0.372806	0.389653	1.31008	0.356216	-0.407267	-1.32617	0.0968298	0.156245	1.11438	0.115015	0.13863	1.10086	0.536596	-0.251022	-1.19005	0.819718	-0.0176143	-1.01228	0.274398	0.369563	1.29196	0.550878	-0.18767	-1.13892	0.867606	-0.0435737	-1.03066	0.581036	0.13832	1.10062	0.551752	-0.231244	-1.17385	0.183888	0.181894	1.13437	0.994753	-0.000353443	-1.00025	0.966774	0.0197357	1.01377	0.192328	-0.199861	-1.14859	0.999857	-4.31324e-05
IAA-sig44	RUB	TaAffx.86581.1.S1_s_at	0.325239	0.265922	1.2024	0.727566	0.0723446	1.05142	0.22826	0.197253	1.14651	0.0713164	0.53552	1.44946	0.280689	0.269598	1.20547	0.148057	0.338267	1.26424	0.215785	-0.476031	-1.39091	0.860959	0.0301804	1.02114	0.116971	0.593028	1.50841	0.683808	0.147178	1.1074	0.13103	0.623209	1.5403	0.204383	-0.445851	-1.36212	0.208743	-0.478471	-1.39327	0.33956	0.263483	1.20037	0.0993594	0.305647	1.23597	0.730854	-0.0901285
IAA-sig45	RUB	TaAffx.86581.2.S1_x_at	0.229221	0.225461	1.16915	0.837758	-0.0250078	-1.01748	0.470104	0.143314	1.10444	0.195038	0.343767	1.26907	0.440267	0.118306	1.08546	0.355858	0.200453	1.14906	0.768868	0.0403744	1.02838	0.381673	0.105776	1.07607	0.2526	-0.0616156	-1.04363	0.416013	0.0845346	1.06035	0.697363	0.0441602	1.03108	0.206236	0.14615	1.10661	0.519671	-0.117204	-1.08463	0.546625	0.0678828	1.04818	0.619691	-0.0629008	-1.04456	0.379433	0.142028
IAA-sig46	RUB	Ta.24248.4.S1_x_at	0.496872	-0.104956	-1.07546	0.0379912	0.631498	1.54917	0.176445	0.239397	1.1805	0.0227	0.765939	1.70048	0.0365064	0.870895	1.8288	0.00202271	0.526542	1.44047	0.00539964	-0.544401	-1.45842	0.0111537	0.534799	1.44874	0.00486862	0.68996	1.61324	0.00151707	0.680359	1.60254	0.00151678	1.22476	2.33717	0.835999	-0.00960144	-1.00668	0.00398936	-0.313711	-1.2429	0.441852	0.125734	1.09106	0.0351485	0.222432	1.1667	0.194598	-0.228131
IAA-sig47	RUB	TaAffx.94339.1.S1_at	0.593198	0.279839	1.21406	0.917481	0.0397153	1.02791	0.73287	0.123126	1.08909	0.407433	0.44268	1.35913	0.696182	0.162842	1.11949	0.514679	0.319554	1.24795	0.845522	-0.142305	-1.10367	0.016971	0.85322	1.80653	0.0404483	-0.648316	-1.56734	0.931825	0.0625986	1.04435	0.207283	0.204904	1.15261	0.387033	0.710914	1.63684	0.448713	-0.683339	-1.60585	0.445628	-0.261195	-1.19847	0.0412976	-1.0747	-2.10628	0.358949	-0.303258
IAA-sig48	RUB	TaAffx.97978.1.S1_at	0.106165	0.904495	1.87189	0.0583596	-1.29424	-2.45248	0.040804	-1.06737	-2.09561	0.0207234	-1.45712	-2.74559	0.0234979	-2.36161	-5.13945	0.0941881	-0.389746	-1.31016	0.0336787	-0.742982	-1.67363	0.00814637	-0.509697	-1.42375	0.00839696	-0.640604	-1.55898	0.00578613	-1.89328	-3.7148	0.0012186	-1.1503	-2.2196	0.0133947	-1.25268	-2.38284	0.053291	-0.666429	-1.58714	0.0875768	0.981049	1.9739	0.21919	0.196505	1.14592	0.3716	-0.230264
IAA-sig49	RUB	Ta.24299.1.S1_at	0.234591	-0.538748	-1.45271	0.897306	-0.0465607	-1.0328	0.446762	-0.0669085	-1.04747	0.0137407	-0.652217	-1.57158	0.761091	-0.113469	-1.08183	0.0038196	-0.585308	-1.50036	0.244814	-0.728853	-1.65732	0.675137	0.20032	1.14895	0.107926	-0.219068	-1.16398	0.0591324	-0.7476	-1.679	0.968412	-0.0187476	-1.01308	0.0935947	-0.528533	-1.44246	0.446179	-0.16644	-1.12229	0.967897	0.0236647	1.01654	0.00679792	-0.223216	-1.16733	0.566186	-0.0710569
IAA-sig50	RUB	Ta.2550.1.S1_a_at	0.248971	-0.447782	-1.36394	0.292391	0.392163	1.31236	0.434897	0.0169699	1.01183	0.366903	-0.0386494	-1.02715	0.2769	0.409132	1.32789	0.278212	-0.0556193	-1.0393	0.522792	-0.165349	-1.12144	0.279289	0.317726	1.24636	0.321899	0.0559198	1.03952	0.0327851	0.208296	1.15532	0.229687	0.373646	1.29562	0.0151812	0.152377	1.1114	0.0109972	0.317295	1.24599	0.929805	0.0348619	1.02446	0.0508522	0.109299	1.0787	0.209609	0.0703487
IAA-sig51	RUB	Ta.2694.1.S1_at	0.448279	-0.0323674	-1.02269	0.636888	0.104396	1.07504	0.683295	-0.0889324	-1.06358	0.608329	-0.0169037	-1.01179	0.561918	0.0154638	1.01078	0.741295	0.0720288	1.05119	0.992627	-0.000893434	-1.00062	0.702351	-0.0568373	-1.04018	0.580422	0.0676861	1.04803	0.817946	0.00995533	1.00692	0.9012	0.0108488	1.00755	0.651981	-0.0577307	-1.04083	0.976117	-0.00156631	-1.00109	0.719441	-0.0330403	-1.02317	0.611088	0.128193	1.09292	0.0907494	-0.0284253
IAA-sig52	RUB	Ta.27292.1.S1_at	0.376562	-0.254114	-1.1926	0.167824	0.480071	1.39481	0.134892	0.224327	1.16823	0.037599	0.450284	1.36631	0.082525	0.704398	1.62946	0.181787	0.225957	1.16955	0.450418	-0.313536	-1.24275	0.394929	0.198329	1.14737	0.0209269	1.11673	2.16855	0.0917693	1.00152	2.00211	0.0133548	1.31506	2.48813	0.768278	-0.115207	-1.08313	0.538082	0.237929	1.1793	0.348703	0.297351	1.22889	0.0676278	0.579092	1.49391	0.0900317	-0.31331
IAA-sig53	TIR1.1	Ta.23215.1.S1_at	0.792618	-0.0752397	-1.05354	0.0299053	1.07882	2.1123	0.14738	0.257763	1.19562	0.023665	1.26134	2.39718	0.0252955	1.33658	2.52552	0.0271484	1.00358	2.00496	0.121116	0.407961	1.32681	0.450437	0.270782	1.20646	0.24745	0.469166	1.38431	0.0177786	1.14791	2.21593	0.0777125	0.739948	1.67012	0.110392	0.678744	1.60075	0.592576	-0.105154	-1.07561	0.137756	-0.588355	-1.50353	0.46896	0.219679	1.16447	0.968875	0.00827652
IAA-sig54	TIR1.2	Ta.23215.2.A1_at	0.992479	-0.00324059	-1.00225	0.641437	-0.127562	-1.09245	0.226333	0.161183	1.1182	0.900756	0.0303795	1.02128	0.904705	0.0336201	1.02358	0.579678	-0.130803	-1.0949	0.214565	-0.37236	-1.29447	0.179554	0.125675	1.09102	0.638454	0.0925839	1.06628	0.613761	-0.1541	-1.11273	0.310683	0.218259	1.16333	0.36589	-0.246684	-1.18648	0.962548	-0.0150849	-1.01051	0.269817	0.354034	1.27813	0.256459	0.100796	1.07237	0.450138	0.169395
IAA-sig55	ABP1	Ta.14175.1.S1_at	0.550816	-0.190869	-1.14145	0.0401427	1.29835	2.45948	0.486269	0.224751	1.16857	0.0375178	1.33223	2.51792	0.0556343	1.5231	2.87409	0.00147591	1.10748	2.15469	0.142654	-0.726944	-1.65513	0.0758022	1.02433	2.03401	0.0624905	1.1021	2.14667	0.042703	1.39948	2.63807	0.00191364	2.12643	4.36635	0.545906	0.297384	1.22891	0.172978	0.620297	1.53719	0.0539405	1.15637	2.22896	0.0383175	1.4304	2.69521	0.173516	0.553046
IAA-sig56	ARF	TaAffx.38467.1.A1_at	0.351526	-0.161702	-1.11861	0.629651	0.0341057	1.02392	0.531305	-0.0749836	-1.05335	0.3237	-0.20258	-1.15075	0.664517	-0.0408779	-1.02874	0.475179	-0.127596	-1.09247	0.318451	-0.563315	-1.47766	0.144668	-0.0848259	-1.06056	0.637909	0.0607888	1.04304	0.313798	-0.587352	-1.50249	0.852942	-0.0240371	-1.0168	0.268116	-0.648141	-1.56715	0.338788	-0.557045	-1.47125	0.0463482	-0.155431	-1.11375	0.612763	-0.0364995	-1.02562	0.332396	-0.172272
IAA-sig57	ARF	TaAffx.114045.1.S1_at	0.482338	0.1015	1.07289	0.175041	-0.0558024	-1.03944	0.262183	0.124937	1.09046	0.349754	0.170634	1.12555	0.478819	0.069134	1.04909	0.738246	0.045698	1.03218	0.659403	0.146809	1.10712	0.255575	-0.357777	-1.28145	0.631483	0.0531901	1.03756	0.511118	-0.157777	-1.11557	0.327481	-0.304587	-1.23507	0.376262	-0.210968	-1.15746	0.501978	-0.175246	-1.12916	0.426528	-0.220555	-1.16518	0.250518	0.0814191	1.05806	0.310564	0.153166
IAA-sig58	ARF	TaAffx.12974.1.S1_at	0.440523	0.101621	1.07298	0.651776	0.0811792	1.05788	0.439779	0.182901	1.13516	0.14227	0.365702	1.28851	0.208287	0.26408	1.20087	0.382714	0.182801	1.13508	0.980033	-0.00443265	-1.00308	0.290856	-0.164351	-1.12066	0.236332	0.419666	1.33762	0.454317	0.250882	1.18993	0.380203	0.255315	1.1936	0.4639	-0.168784	-1.12411	0.353888	-0.209408	-1.15621	0.293776	-0.103354	-1.07427	0.509259	0.142177	1.10357	0.750941	-0.0945885
IAA-sig59	ARF	Ta.15664.1.S1_at	0.971208	0.00615368	1.00427	0.485207	0.102039	1.07329	0.0582058	0.428212	1.34556	0.0631985	0.536404	1.45035	0.0706256	0.530251	1.44418	0.43258	0.108192	1.07788	0.697995	-0.0969437	-1.0695	0.361856	0.0439922	1.03096	0.153244	0.226521	1.17001	0.5381	0.173569	1.12785	0.121123	0.270513	1.20624	0.828329	-0.0529515	-1.03739	0.646654	-0.126569	-1.0917	0.858578	-0.0234721	-1.0164	0.549622	0.0345744	1.02425	0.232411	0.236265
IAA-sig60	ARF	TaAffx.95874.1.S1_at	0.00623711	-0.312773	-1.24209	0.0899077	-0.119188	-1.08612	0.190247	0.190728	1.14134	0.122534	-0.241233	-1.182	0.525687	0.0715398	1.05084	0.00716248	-0.431961	-1.34907	0.274229	-0.518502	-1.43247	0.634145	0.160513	1.11769	0.180998	0.294492	1.22645	0.817778	-0.0634964	-1.04499	0.25798	0.455006	1.37079	0.274211	-0.357989	-1.28164	0.496503	-0.180061	-1.13293	0.93327	0.0256684	1.01795	0.138227	-0.254033	-1.19254	0.125308	-0.357797
IAA-sig61	ARF	Ta.13246.1.S1_x_at	0.209864	-0.3233	-1.25119	0.392594	0.191994	1.14234	0.00247289	-1.52971	-2.88727	0.00207095	-1.66101	-3.16239	0.0198718	-1.33771	-2.52751	0.0334856	-0.131305	-1.09528	0.175459	0.358114	1.28175	0.166291	0.357199	1.28094	0.00067193	-2.20818	-4.62092	0.00245256	-1.49287	-2.81447	0.00899323	-1.85098	-3.60745	0.00435083	0.715313	1.64184	0.151264	0.113242	1.08166	0.144542	-0.568172	-1.48264	0.000667482	-0.733377	-1.66253	0.616249	-0.0549067
IAA-sig62	ARF	TaAffx.68567.1.A1_s_at	0.219134	-0.464095	-1.37945	0.422926	0.261464	1.19869	0.00251223	-1.34217	-2.53533	0.00209094	-1.5448	-2.91764	0.0533186	-1.08071	-2.11508	0.117564	-0.202632	-1.1508	0.604836	0.11694	1.08443	0.302413	0.298743	1.23007	0.015033	-2.02642	-4.07392	0.0198315	-1.61074	-3.05408	0.0261354	-1.72768	-3.31194	0.0942759	0.415683	1.33393	0.587426	-0.0556407	-1.03932	0.179429	-0.636676	-1.55474	0.0358646	-0.673955	-1.59544	0.96763	0.0102911
IAA-sig63	ARF	Ta.9398.1.S1_a_at	0.934636	-0.0321372	-1.02253	0.81954	0.0917629	1.06567	0.420295	-0.0902539	-1.06456	0.648368	-0.0306282	-1.02146	0.996887	0.00150902	1.00105	0.625817	0.0596257	1.04219	0.379298	0.211214	1.15766	0.532439	-0.123374	-1.08928	0.755023	0.0589754	1.04173	0.518074	0.146815	1.10712	0.424953	-0.0643992	-1.04565	0.751531	0.0878395	1.06278	0.217767	0.33975	1.26554	0.806411	0.0963988	1.0691	0.228216	0.311536	1.24103	0.0785924	0.162307
IAA-sig64	ARF	Ta.13246.1.S1_at	0.228225	-0.325412	-1.25302	0.872928	0.0235939	1.01649	0.00614403	-1.19512	-2.28965	0.0121981	-1.49694	-2.82244	0.0163876	-1.17153	-2.25251	0.177284	-0.301818	-1.2327	0.47662	0.231023	1.17367	0.241338	0.328553	1.25575	0.00090069	-1.93647	-3.82768	0.0176233	-1.37689	-2.59708	0.0138102	-1.60792	-3.04811	0.102165	0.559576	1.47384	0.914409	0.0284038	1.01988	0.146617	-0.528032	-1.44196	0.0067648	-0.83299	-1.78137	0.400809	-0.0916461
IAA-sig65	ARF	Ta.9398.2.S1_at	0.586072	0.226857	1.17028	0.996819	0.00158957	1.0011	0.0167893	-0.718518	-1.64549	0.0337346	-0.490071	-1.40451	0.185197	-0.716928	-1.64368	0.0568857	0.228447	1.17157	0.657022	-0.102233	-1.07343	0.786705	0.0568385	1.04018	0.0153364	-0.604778	-1.52074	0.0251574	-0.650172	-1.56936	0.110535	-0.547939	-1.462	0.596901	-0.0453946	-1.03197	0.0566041	0.330516	1.25746	0.237783	0.659607	1.57965	0.00489805	0.604358	1.5203	0.0493861	0.490618
IAA-sig66	ARF	Ta.7431.1.A1_at	0.193078	-0.507669	-1.42175	0.185624	-0.568846	-1.48334	0.00727001	-1.72188	-3.29867	0.00110609	-2.7984	-6.95668	0.0128227	-2.29073	-4.89304	0.0186516	-1.07652	-2.10894	0.68801	0.18043	1.13322	0.652388	0.193226	1.14332	0.00814681	-2.91657	-7.55048	0.0129328	-2.54291	-5.82764	0.024731	-2.72334	-6.604	0.166394	0.373657	1.29563	0.152954	0.373378	1.29538	0.547688	-0.314722	-1.24377	0.0212432	-1.07679	-2.10934	0.692432	0.11789
IAA-sig67	ARF	Ta.9398.1.S1_at	0.340037	0.296192	1.2279	0.23009	0.556721	1.47092	0.465205	-0.26955	-1.20543	0.10247	0.583364	1.49834	0.44476	0.287172	1.22025	0.0680104	0.852913	1.80614	0.103435	0.852372	1.80547	0.016439	-0.189328	-1.14023	0.0597715	-0.239777	-1.18081	0.29728	0.423267	1.34096	0.0226624	-0.429105	-1.3464	0.155094	0.663044	1.58342	0.683705	0.142066	1.10348	0.218699	-0.414114	-1.33248	0.28393	0.331935	1.2587	0.278782	0.302162
IAA-sig68	ARF	TaAffx.122818.1.S1_at	0.312313	-0.355923	-1.2798	0.293832	-0.370591	-1.29288	0.072417	0.569914	1.48443	0.447518	-0.1566	-1.11466	0.583844	0.199323	1.14816	0.00396611	-0.726514	-1.65464	0.123799	0.31707	1.2458	0.024319	0.291721	1.2241	0.00487741	-0.325194	-1.25283	0.135386	0.283598	1.21723	0.581704	-0.0334723	-1.02347	0.0335414	0.608792	1.52498	0.375027	0.138236	1.10056	0.18237	-0.534758	-1.4487	0.000198605	-1.19707	-2.29274	0.205213	-0.301962
IAA-sig69	ARF	Ta.6394.1.A1_at	0.23327	-0.279839	-1.21406	0.181805	0.115751	1.08354	0.0668059	-0.224021	-1.16799	0.145627	-0.388109	-1.30868	0.32562	-0.10827	-1.07794	0.401684	-0.164088	-1.12046	0.0933318	0.563458	1.47781	0.199554	0.256141	1.19428	0.113548	-0.400783	-1.32022	0.164255	0.418815	1.33683	0.203172	-0.144643	-1.10546	0.0673279	0.819598	1.76492	0.0493027	1.03731	2.05239	0.102901	0.19401	1.14394	0.72181	0.0536201	1.03787	0.129413	0.230382
IAA-sig70	ARF	Ta.25087.1.S1_at	0.79919	-0.0761004	-1.05417	0.544532	-0.215807	-1.16135	0.0287423	-0.930822	-1.90636	0.00396838	-1.22273	-2.33388	0.0522166	-1.14663	-2.21396	0.178341	-0.291907	-1.22426	0.242623	0.38585	1.30663	0.655937	0.167913	1.12343	0.0285528	-1.63955	-3.11568	0.0249188	-1.08578	-2.12252	0.0185772	-1.47163	-2.77335	0.212831	0.553763	1.46791	0.0974631	0.444191	1.36055	0.960669	-0.0177594	-1.01239	0.316987	-0.401479	-1.32086	0.121973	0.307244
IAA-sig71	ARF	TaAffx.89243.1.S1_at	0.274221	-0.235036	-1.17694	0.610568	-0.0364885	-1.02561	0.342378	0.0705056	1.05008	0.326617	-0.201019	-1.14951	0.325129	0.0340171	1.02386	0.242531	-0.271524	-1.20708	0.0455606	0.434211	1.35117	0.180153	-0.218024	-1.16314	0.556077	0.0772672	1.05502	0.0973182	0.293454	1.22557	0.372589	-0.140757	-1.10248	0.10977	0.216187	1.16166	0.256436	0.254105	1.1926	0.0430201	-0.415141	-1.33343	0.113	-0.233606	-1.17577	0.115406	-0.240367
IAA-sig72	ARF	Ta.2593.1.S1_at	0.995205	-0.00280029	-1.00194	0.430206	0.356979	1.28074	0.325593	-0.24712	-1.18684	0.732872	0.107058	1.07703	0.807693	0.109858	1.07912	0.253992	0.354178	1.27826	0.110235	1.12116	2.17522	0.0107604	0.385199	1.30604	0.0325776	-0.35537	-1.27931	0.106911	1.15099	2.22066	0.734351	0.0298296	1.02089	0.0652213	1.50636	2.84092	0.188107	0.896493	1.86153	0.590114	-0.227468	-1.17078	0.0813297	-0.255689	-1.19391	0.512576	-0.147439
IAA-sig73	ARF	Ta.2593.2.S1_at	0.731669	-0.159965	-1.11726	0.862159	0.0788447	1.05617	0.0280133	-0.604104	-1.52003	0.0306691	-0.685225	-1.60795	0.30819	-0.525259	-1.43919	0.660689	-0.0811206	-1.05784	0.387385	0.49107	1.40549	0.4411	0.263072	1.20003	0.0120699	-0.779718	-1.7168	0.950284	-0.0255762	-1.01789	0.205602	-0.516646	-1.43063	0.171741	0.754142	1.68663	0.303399	0.517782	1.43175	0.804499	-0.133253	-1.09676	0.110123	-0.31748	-1.24615	0.179852	-0.141866
IAA-sig74	ARF	Ta.2593.2.S1_x_at	0.65074	-0.228709	-1.17179	0.729812	0.171876	1.12652	0.039525	-0.752784	-1.68504	0.03539	-0.809617	-1.75275	0.308354	-0.580908	-1.49579	0.766755	-0.0568327	-1.04018	0.302282	0.43106	1.34822	0.359664	0.311837	1.24129	0.061546	-0.718645	-1.64563	0.931815	0.0242527	1.01695	0.258538	-0.406807	-1.32575	0.100564	0.742897	1.67353	0.143885	0.578388	1.49318	0.879632	-0.0813809	-1.05803	0.343134	-0.221342	-1.16582	0.257136	-0.255482
IAA-sig75	ARF	Ta.28852.1.S1_at	0.841381	-0.0450333	-1.03171	0.0149835	1.06261	2.08871	0.0428246	0.738576	1.66853	0.0148791	1.75615	3.37796	0.00399718	1.80119	3.48507	0.0460519	1.01758	2.02452	0.763509	0.0969951	1.06954	0.0893512	0.485246	1.39982	0.00715588	1.59188	3.01442	0.0151957	2.17412	4.51311	0.00148211	2.07713	4.21966	0.19386	0.582241	1.49717	0.454943	0.304702	1.23516	0.226055	0.162674	1.11936	0.0548202	0.740038	1.67022	0.385932	-0.113267
IAA-sig76	ARF	Ta.4027.2.S1_at	0.107335	0.182091	1.13453	0.0431628	-0.281017	-1.21505	0.0736146	0.466758	1.382	0.114284	0.367831	1.29041	0.296685	0.185741	1.1374	0.282202	-0.0989264	-1.07098	0.463275	0.216237	1.1617	0.24492	-0.334333	-1.26079	0.0975533	0.528254	1.44218	0.200371	0.410158	1.32883	0.472654	0.193921	1.14387	0.617798	-0.118096	-1.0853	0.330325	-0.223789	-1.1678	0.281701	-0.257936	-1.19577	0.232139	-0.20462	-1.15238	0.291971	-0.266116
IAA-sig77	ARF	Ta.8537.1.S1_s_at	0.885916	-0.0636185	-1.04508	0.899616	0.0556429	1.03932	0.00811993	-0.785287	-1.72344	0.0101039	-0.793262	-1.73299	0.206752	-0.729644	-1.65823	0.864026	-0.00797565	-1.00554	0.264074	0.475879	1.39077	0.137093	0.366902	1.28958	0.00235523	-1.36419	-2.57432	0.201296	-0.521412	-1.43536	0.0243891	-0.997291	-1.99625	0.0914225	0.842782	1.7935	0.339479	0.34174	1.26728	0.682035	-0.197758	-1.14691	0.00500307	-0.509017	-1.42308	0.520086	0.0698892
IAA-sig78	ARF	Ta.8605.1.A1_at	0.43298	-0.149036	-1.10883	0.0154077	1.59679	3.0247	0.966507	-0.0127294	-1.00886	0.0258478	1.43502	2.70387	0.0293449	1.58406	2.99813	0.00874436	1.44775	2.72783	0.0259325	0.429136	1.34643	0.0534187	0.336277	1.26249	0.013979	1.36841	2.58187	0.00547655	2.13383	4.3888	0.00955105	1.70469	3.25959	0.00599841	0.765413	1.69986	0.368012	-0.0499268	-1.03521	0.061147	-0.628099	-1.54553	0.0470699	0.632414	1.55016	0.116302	-0.748729
Note: Yellow highlights indicate P-value ≤ 0.05. Green and red highlights indicate symmetrical/linear fold change ≥ 2 and ≤-2, respectively.
[truncated: 4 more columns]
