# Supplementary material for: Transcriptomics of cytokinin and auxin metabolism and signaling genes during seed maturation in dormant and non-dormant wheat genotypes
Source: Sci Rep. 2019 Mar 8;9:3983. doi: 10.1038/s41598-019-40657-9 (PMC6408541; doi:10.1038/s41598-019-40657-9)
Supplement: Supplementary file 4 — Table S3 [file 41598_2019_40657_MOESM4_ESM.xlsx]

## Sheet: ETmet
Table S3. Expression patterns of probesets representing ethylene metabolism and ABA signaling genes in the embryo of AC Domain and RL4452 genotypes during seed maturation.
AC-20, AC-30, AC-40, and AC-50 indicate AC domain samples at 20, 30, 40, and 50 days after anthesis; RL-20, RL-30, RL-40, and RL-50 indicate RL4452 samples at 20, 30, 40, and 50 days after anthesis.
			AC-30/AC-20			AC-40/AC-30			AC-50/AC-40			AC-50/AC-20			AC-50/AC-30			AC-40/AC-20			RL-30/RL-20			RL-40/RL-30			RL-50/RL-40			RL-50/RL-20			RL-50/RL-30			RL-40/RL-20			AC-20/RL-20			AC-30/RL-30			AC-40/RL-40			AC-50/RL-50
			P-value	log2 (Fold change)	Symmetrical raw fold change	P-value	log2(Fold change)	Symmetrical raw fold change	P-value	log2(Fold change)	Symmetrical raw fold change	P-value	log2(Fold change)	Symmetrical raw fold change	P-value	log2(Fold change)	Symmetrical raw fold change	P-value	log2(Fold change)	Symmetrical raw fold change	P-value	log2(Fold change)	Symmetrical raw fold change	P-value	log2(Fold change)	Symmetrical raw fold change	P-value	log2(Fold change)	Symmetrical raw fold change	P-value	log2(Fold change)	Symmetrical raw fold change	P-value	log2(Fold change)	Symmetrical raw fold change	P-value	log2(Fold change)	Symmetrical raw fold change	P-value	log2(Fold change)	Symmetrical raw fold change	P-value	log2(Fold change)	Symmetrical raw fold change	P-value	log2(Fold change)	Symmetrical raw fold change	P-value	log2(Fold change)
ET-met-01	ACS	Ta.25755.1.A1_at	0.327579	-0.124074	-1.08981	0.399069	-0.0113072	-1.00787	0.400516	-0.17127	-1.12605	0.108454	-0.306652	-1.23683	0.375449	-0.182578	-1.13491	0.291397	-0.135381	-1.09838	0.109492	0.305111	1.23551	0.120113	-0.175727	-1.12953	0.739119	0.0420572	1.02958	0.346889	0.171441	1.12618	0.398906	-0.13367	-1.09708	0.294951	0.129384	1.09383	0.0899759	0.276403	1.21117	0.139967	-0.152783	-1.11171	0.657114	0.0116374	1.0081	0.408255	-0.20169
ET-met-02	ACS	Ta.24076.1.S1_at	0.282791	0.0801172	1.0571	0.827306	0.0348557	1.02445	0.215067	0.293419	1.22554	0.00779357	0.408392	1.3272	0.0762405	0.328275	1.25551	0.329859	0.114973	1.08295	0.724302	-0.0952127	-1.06822	0.597173	0.0839325	1.0599	0.907551	-0.0186941	-1.01304	0.911715	-0.0299743	-1.02099	0.770818	0.0652384	1.04626	0.95856	-0.0112802	-1.00785	0.203534	-0.201545	-1.14993	0.867579	-0.0262147	-1.01834	0.637154	-0.0752915	-1.05357	0.295118	0.236821
ET-met-03	ACS	TaAffx.71241.1.A1_at	0.10307	0.393894	1.31394	0.514978	0.0992744	1.07123	0.0643341	0.574735	1.4894	0.00535821	1.0679	2.09638	0.0249053	0.674009	1.5955	0.067921	0.493168	1.40753	0.407403	0.169545	1.1247	0.94787	0.0100919	1.00702	0.103338	0.236628	1.17823	0.0753329	0.416264	1.33447	0.16779	0.24672	1.18651	0.330578	0.179637	1.1326	0.100747	0.421919	1.33971	0.0337115	0.646269	1.56512	0.0348477	0.735451	1.66492	0.00893356	1.07356
ET-met-04	ACS	Ta.24341.1.S1_x_at	0.0977258	-0.250086	-1.18928	0.439802	-0.240569	-1.18146	0.246163	-0.448431	-1.36455	0.00228926	-0.939087	-1.91731	0.0500363	-0.689	-1.61217	0.0529466	-0.490656	-1.40508	0.0110495	-0.926401	-1.90053	0.712678	-0.0555426	-1.03925	0.579236	-0.0889209	-1.06357	0.0093526	-1.07086	-2.10069	0.310264	-0.144463	-1.10532	0.0167053	-0.981944	-1.97513	0.00480428	-0.641298	-1.55973	0.774142	0.0350174	1.02457	0.625582	-0.150009	-1.10958	0.086529	-0.50952
ET-met-05	ACS	TaAffx.70620.1.S1_at	0.00926975	-0.516269	-1.43025	0.00415049	-0.238472	-1.17974	0.0381783	-0.744002	-1.67481	0.000464117	-1.49874	-2.82596	0.0226645	-0.982474	-1.97585	0.00230769	-0.754741	-1.68733	0.00242086	-1.11743	-2.1696	0.341601	-0.138093	-1.10045	0.13172	-0.282239	-1.21608	0.00150809	-1.53776	-2.90344	0.00898638	-0.420332	-1.33824	0.00902758	-1.25552	-2.38754	0.0146488	-0.467334	-1.38255	0.04046	0.133827	1.0972	0.788343	0.0334478	1.02346	0.107712	-0.428315
ET-met-06	ACO	Ta.9107.1.S1_x_at	0.0457237	-0.44067	-1.35723	0.0316634	-1.00861	-2.01198	0.00554022	-2.06189	-4.17532	1.54594e-05	-3.51117	-11.4017	0.00232596	-3.0705	-8.40065	0.000745953	-1.44928	-2.73073	0.00688863	-1.2599	-2.39479	0.0449752	-0.487768	-1.40227	0.0129728	-0.916713	-1.88781	0.00150363	-2.66438	-6.33956	0.0108316	-1.40448	-2.64723	0.000146718	-1.74767	-3.35816	0.00218546	-0.931009	-1.90661	0.566957	-0.111777	-1.08056	0.0426145	-0.632624	-1.55038	0.00522928	-1.7778
ET-met-07	ACO	Ta.9107.2.S1_a_at	0.212221	-0.373289	-1.2953	0.040975	-1.24443	-2.36924	0.0946952	-1.29546	-2.45456	0.000883172	-2.91318	-7.53275	0.0344199	-2.53989	-5.81544	0.00157822	-1.61772	-3.06888	0.0113816	-1.3077	-2.47546	0.326367	-0.28635	-1.21955	0.0384548	-1.0683	-2.09695	0.00239062	-2.66235	-6.33062	0.0061016	-1.35465	-2.55734	0.0209872	-1.59405	-3.01896	0.00357656	-1.3191	-2.4951	0.271699	-0.384685	-1.30557	0.0273564	-1.34276	-2.53636	0.0658471	-1.56993
ET-met-08	ACO	Ta.9107.2.S1_at	0.0699951	-0.309802	-1.23954	0.0141412	-1.14242	-2.20751	0.0360142	0.737643	1.66745	0.00517342	-0.714579	-1.641	0.0196347	-0.404777	-1.32388	0.000633386	-1.45222	-2.73629	0.54467	-0.117863	-1.08513	0.263244	-0.268354	-1.20443	0.221273	-0.799154	-1.74008	0.119423	-1.18537	-2.27422	0.14291	-1.06751	-2.09581	0.147141	-0.386217	-1.30696	0.0106695	-0.641778	-1.56025	0.0211693	-0.833718	-1.78227	0.0114535	-1.70778	-3.26658	0.735272	-0.170986
ET-met-09	ACO	Ta.20570.1.A1_at	0.291726	-0.0729155	-1.05184	0.745475	0.0332985	1.02335	0.919191	0.0177581	1.01239	0.834436	-0.0218589	-1.01527	0.78638	0.0510566	1.03602	0.462717	-0.039617	-1.02784	0.350328	0.101787	1.0731	0.660256	-0.0835185	-1.0596	0.456184	0.162092	1.11891	0.236665	0.18036	1.13317	0.562214	0.078573	1.05597	0.919144	0.0182688	1.01274	0.0922969	0.11171	1.08051	0.590862	-0.062993	-1.04463	0.765366	0.0538241	1.03801	0.655463	-0.0905094
ET-met-10	ACO	Ta.425.1.S1_s_at	0.462644	-0.0974507	-1.06988	0.958882	-0.00864812	-1.00601	0.737339	0.0163931	1.01143	0.338556	-0.0897057	-1.06415	0.964546	0.007745	1.00538	0.248046	-0.106099	-1.07631	0.798937	-0.088886	-1.06355	0.713836	0.0511352	1.03608	0.219432	0.165171	1.1213	0.709167	0.12742	1.09234	0.126771	0.216306	1.16176	0.91382	-0.0377508	-1.02651	0.208889	0.294921	1.22682	0.232744	0.286356	1.21956	0.128038	0.226573	1.17005	0.25792	0.0777952
ET-met-11	ACO	Ta.425.2.S1_at	0.484213	0.0756853	1.05386	0.780989	0.0288277	1.02018	0.593603	-0.0492651	-1.03474	0.588912	0.0552479	1.03904	0.877616	-0.0204373	-1.01427	0.274052	0.104513	1.07513	0.269524	-0.0923211	-1.06608	0.269797	0.126266	1.09146	0.189386	0.284905	1.21833	0.140177	0.318849	1.24734	0.0976907	0.41117	1.32976	0.69482	0.0339447	1.02381	0.594185	0.0488132	1.03441	0.168245	0.21682	1.16217	0.225555	0.119382	1.08627	0.288962	-0.214788
ET-met-12	ACO	Ta.425.3.A1_at	0.780213	0.0285063	1.01996	0.874984	-0.0293893	-1.02058	0.562644	-0.146423	-1.10682	0.30784	-0.147306	-1.1075	0.40352	-0.175813	-1.1296	0.994702	-0.000883035	-1.00061	0.412744	-0.0682283	-1.04843	0.277086	-0.131524	-1.09545	0.997688	0.000298448	1.00021	0.103412	-0.199454	-1.14826	0.290263	-0.131226	-1.09522	0.0924453	-0.199753	-1.1485	0.870812	0.0149321	1.0104	0.359356	0.111667	1.08048	0.317041	0.213802	1.15974	0.725046	0.06708
ET-met-13	ACO	TaAffx.59867.1.S1_at	0.750537	-0.0398609	-1.02801	0.0243584	0.26297	1.19995	0.1753	0.289625	1.22232	0.0230319	0.512735	1.42675	0.0593762	0.552596	1.46672	0.128657	0.223109	1.16725	0.989755	-0.00162139	-1.00113	0.993914	-0.00124487	-1.00086	0.0490256	0.484324	1.39893	0.0168598	0.481458	1.39615	0.0348246	0.48308	1.39772	0.984154	-0.00286626	-1.00199	0.369805	-0.122949	-1.08896	0.239931	-0.161189	-1.11821	0.464058	0.103027	1.07402	0.574071	-0.0916725
ET-met-14	ACO	TaAffx.59867.2.S1_at	0.934422	-0.0144893	-1.01009	0.971673	-0.00723871	-1.00503	0.577684	0.115084	1.08304	0.597546	0.0933561	1.06685	0.443284	0.107845	1.07762	0.911823	-0.021728	-1.01517	0.319833	-0.143725	-1.10475	0.629948	0.0573725	1.04057	0.786786	0.0133308	1.00928	0.341921	-0.0730218	-1.05192	0.581818	0.0707033	1.05023	0.198095	-0.0863526	-1.06168	0.470147	-0.126602	-1.09172	0.985998	0.00263341	1.00183	0.734445	-0.0619778	-1.0439	0.682554	0.0397755
ET-met-15	ACO	TaAffx.100446.1.S1_at	0.947118	0.010283	1.00715	0.856751	0.0319334	1.02238	0.496405	0.177251	1.13073	0.269997	0.219468	1.1643	0.297136	0.209185	1.15603	0.81989	0.0422163	1.02969	0.213014	-0.111886	-1.08064	0.999233	-6.12879e-05	-1.00004	0.15216	0.12137	1.08777	0.888572	0.00942261	1.00655	0.0289269	0.121309	1.08772	0.293368	-0.111948	-1.08069	0.426257	-0.132505	-1.0962	0.721857	-0.0103357	-1.00719	0.907021	0.021659	1.01513	0.654768	0.0775399
ET-met-16	ACO	Ta.18698.1.S1_at	0.178329	-0.147342	-1.10753	0.220718	0.168997	1.12428	0.61067	-0.0415003	-1.02918	0.817828	-0.0198449	-1.01385	0.393883	0.127497	1.0924	0.768482	0.0216554	1.01512	0.20034	-0.338337	-1.2643	0.0860081	0.12656	1.09169	0.515001	0.083381	1.0595	0.594938	-0.128396	-1.09308	0.20555	0.209941	1.15664	0.350261	-0.211778	-1.15811	0.207759	-0.191186	-1.1417	0.998701	-0.000190759	-1.00013	0.0164228	0.0422469	1.02972	0.581631	-0.0826345
ET-met-17	ACO	TaAffx.80306.1.S1_at	0.909411	0.0196117	1.01369	0.314606	-0.204347	-1.15217	0.0112041	2.17998	4.53147	0.000505031	1.99524	3.98684	0.0126695	1.97563	3.93301	0.328536	-0.184736	-1.13661	0.48998	-0.140905	-1.1026	0.174059	-0.364879	-1.28777	0.00687283	2.51044	5.69792	0.0100461	2.00465	4.01292	0.010064	2.14556	4.42463	0.0852863	-0.505784	-1.41989	0.641452	-0.0820953	-1.05855	0.680523	0.0784219	1.05586	0.28648	0.238953	1.18014	0.763076	-0.0915016
ET-met-18	ACO	Ta.22475.1.S1_at	0.858226	-0.0215832	-1.01507	0.0351954	0.252174	1.191	0.11482	-0.144817	-1.10559	0.49439	0.0857733	1.06126	0.0505818	0.107356	1.07725	0.12008	0.23059	1.17332	0.649021	-0.0972382	-1.06972	0.148284	-0.265116	-1.20173	0.0687821	0.697321	1.62149	0.29754	0.334967	1.26135	0.127838	0.432205	1.34929	0.217272	-0.362355	-1.28552	0.45185	-0.130127	-1.09439	0.409504	-0.0544722	-1.03848	0.05525	0.462818	1.37823	0.148351	-0.379321
ET-met-19	ACO	Ta.28756.2.S1_at	0.324748	-0.268045	-1.20417	0.0608308	0.247415	1.18708	0.316003	0.616572	1.53323	0.182213	0.595942	1.51146	0.201939	0.863988	1.82006	0.936059	-0.0206303	-1.0144	0.435904	-0.144223	-1.10513	0.368629	0.147244	1.10745	0.123449	0.110402	1.07953	0.326954	0.113423	1.08179	0.172726	0.257646	1.19553	0.977253	0.00302097	1.0021	0.668169	0.112887	1.08139	0.937506	-0.0109349	-1.00761	0.341433	0.0892362	1.06381	0.325918	0.595407
ET-met-20	ACO	Ta.28756.2.S1_x_at	0.86529	0.032979	1.02312	0.121273	0.32872	1.2559	0.0512516	-0.138757	-1.10096	0.251309	0.222942	1.16711	0.281844	0.189963	1.14074	0.0938149	0.361699	1.28494	0.233374	-0.438397	-1.3551	0.212874	0.268549	1.2046	0.0389411	0.785984	1.72427	0.146591	0.616136	1.53276	0.0213356	1.05453	2.07705	0.58279	-0.169848	-1.12494	0.529451	-0.151627	-1.11082	0.188268	0.319749	1.24811	0.0719314	0.37992	1.30127	0.0469591	-0.544821
ET-met-21	ACO	Ta.28942.1.S1_at	0.0292257	-0.256194	-1.19432	0.0596182	0.299463	1.23069	0.442092	0.0585182	1.0414	0.229292	0.101787	1.0731	0.0631618	0.357981	1.28163	0.531775	0.0432685	1.03045	0.516002	0.131396	1.09535	0.544589	0.0643739	1.04563	0.114504	-0.0883858	-1.06318	0.539095	0.107385	1.07727	0.811753	-0.0240119	-1.01678	0.313067	0.19577	1.14534	0.026758	0.370001	1.29235	0.890928	-0.0175898	-1.01227	0.0191986	0.217499	1.16272	0.0283371	0.364403
ET-met-22	ACO	Ta.28942.1.S1_x_at	0.293855	0.100498	1.07214	0.93836	-0.00541443	-1.00376	0.220782	0.111521	1.08037	0.0689619	0.206605	1.15397	0.0163941	0.106106	1.07632	0.357304	0.0950838	1.06813	0.209095	0.143131	1.1043	0.924516	-0.00855615	-1.00595	0.136687	-0.0840475	-1.05999	0.243069	0.0505271	1.03564	0.373131	-0.0926037	-1.06629	0.0373103	0.134575	1.09777	0.214221	0.123543	1.08941	0.402869	0.0809105	1.05768	0.329464	0.0840522	1.05999	0.0113899	0.27962
ET-met-23	ACO	TaAffx.28482.1.S1_at	0.242618	0.137284	1.09983	0.217976	-0.123496	-1.08937	0.151571	0.328618	1.25581	0.0542212	0.342405	1.26787	0.292123	0.205121	1.15278	0.89736	0.0137878	1.0096	0.534915	-0.12883	-1.09341	0.425575	0.167446	1.12307	0.610832	0.0748875	1.05328	0.479222	0.113504	1.08185	0.171594	0.242334	1.18291	0.84991	0.0386165	1.02713	0.418507	-0.112238	-1.0809	0.341669	0.153876	1.11255	0.412626	-0.137067	-1.09967	0.485396	0.116664
ET-met-24	ACO	Ta.21049.1.S1_at	0.434821	0.323043	1.25097	0.0325443	-3.06933	-8.39386	0.600543	-0.0673934	-1.04782	4.73654e-05	-2.81368	-7.03078	0.0323068	-3.13673	-8.79527	3.3848e-05	-2.74629	-6.7099	0.0441804	-2.38329	-5.21726	0.159576	-0.905266	-1.87289	0.234973	-0.30526	-1.23564	0.0100102	-3.59382	-12.0739	0.0938425	-1.21053	-2.31422	0.0128789	-3.28856	-9.77135	0.132937	-0.472665	-1.38767	0.0827801	2.23367	4.70329	0.68512	0.0696015	1.04943	0.179651	0.307468
ET-met-25	ACO	Ta.21049.2.S1_at	0.227981	0.187657	1.13891	0.269324	-0.285069	-1.21847	0.10701	0.66733	1.58813	0.0231247	0.569919	1.48444	0.233745	0.382262	1.30338	0.522357	-0.0974118	-1.06985	0.580074	-0.101171	-1.07264	0.327197	0.218869	1.16382	0.0191887	0.596699	1.51225	0.00385268	0.714397	1.6408	0.0314948	0.815568	1.75999	0.33964	0.117698	1.085	0.171162	-0.185888	-1.13752	0.646482	0.10294	1.07396	0.136141	-0.400997	-1.32042	0.224883	-0.330366
ET-met-26	ACO	Ta.21049.2.S1_x_at	0.205002	0.311448	1.24095	0.680667	-0.129477	-1.0939	0.0124946	0.279331	1.21363	0.0198865	0.461302	1.37678	0.638564	0.149854	1.10946	0.208605	0.181971	1.13443	0.186261	-0.215317	-1.16096	0.168384	0.227172	1.17054	0.0330406	0.23351	1.17569	0.0348677	0.245365	1.18539	0.0560958	0.460682	1.37619	0.70444	0.0118544	1.00825	0.0739778	-0.293985	-1.22602	0.508525	0.232781	1.1751	0.0160638	-0.123868	-1.08965	0.267836	-0.078048
ET-met-27	ACO	Ta.21049.3.S1_at	0.974808	-0.00287937	-1.002	0.715805	-0.0789657	-1.05626	0.571372	-0.127599	-1.09247	0.0741802	-0.209444	-1.15624	0.254286	-0.206565	-1.15394	0.534299	-0.0818451	-1.05837	0.231667	-0.128912	-1.09347	0.635834	0.0232582	1.01625	0.921024	-0.00258001	-1.00179	0.24898	-0.108234	-1.07791	0.623774	0.0206782	1.01444	0.273721	-0.105654	-1.07598	0.520623	-0.0543315	-1.03838	0.537388	0.0717008	1.05096	0.871654	-0.0305231	-1.02138	0.240732	-0.155542
Note: Yellow highlights indicate P-value ≤ 0.05. Green and red highlights indicate symmetrical/linear fold change ≥ 2 and ≤-2, respectively.
[truncated: 4 more columns]

## Sheet: ABAsign
Table S3. Expression patterns of probesets representing ethylene metabolism and ABA signaling genes in the embryo of AC Domain and RL4452 genotypes during seed maturation.
AC-20, AC-30, AC-40, and AC-50 indicate AC domain samples at 20, 30, 40, and 50 days after anthesis; RL-20, RL-30, RL-40, and RL-50 indicate RL4452 samples at 20, 30, 40, and 50 days after anthesis.
			AC-30/AC-20			AC-40/AC-30			AC-50/AC-40			AC-50/AC-20			AC-50/AC-30			AC-40/AC-20			RL-30/RL-20			RL-40/RL-30			RL-50/RL-40			RL-50/RL-20			RL-50/RL-30			RL-40/RL-20			AC-20/RL-20			AC-30/RL-30			AC-40/RL-40			AC-50/RL-50
			P-value	log2 (Fold change)	Symmetrical raw fold change	P-value	log2(Fold change)	Symmetrical raw fold change	P-value	log2(Fold change)	Symmetrical raw fold change	P-value	log2(Fold change)	Symmetrical raw fold change	P-value	log2(Fold change)	Symmetrical raw fold change	P-value	log2(Fold change)	Symmetrical raw fold change	P-value	log2(Fold change)	Symmetrical raw fold change	P-value	log2(Fold change)	Symmetrical raw fold change	P-value	log2(Fold change)	Symmetrical raw fold change	P-value	log2(Fold change)	Symmetrical raw fold change	P-value	log2(Fold change)	Symmetrical raw fold change	P-value	log2(Fold change)	Symmetrical raw fold change	P-value	log2(Fold change)	Symmetrical raw fold change	P-value	log2(Fold change)	Symmetrical raw fold change	P-value	log2(Fold change)	Symmetrical raw fold change	P-value	log2(Fold change)
ABA-sig-01	ABI3	TaAffx.105982.1.S1_s_at	0.027097	0.445584	1.36187	0.140597	0.115561	1.0834	0.111626	0.0863332	1.06167	0.00734909	0.647478	1.56643	0.064924	0.201895	1.15021	0.0118306	0.561145	1.47544	0.321418	0.36791	1.29048	0.780375	-0.0558087	-1.03944	0.376685	0.219307	1.16417	0.212386	0.531408	1.44534	0.350721	0.163498	1.12	0.425393	0.312102	1.24151	0.828799	0.0483731	1.0341	0.288728	0.126047	1.0913	0.202622	0.297416	1.22894	0.292747	0.164443
ABA-sig-02	ABI3	Ta.42.1.S1_at	0.292283	-0.173213	-1.12757	0.541892	0.0953813	1.06835	0.0122697	-1.05782	-2.08178	0.00121397	-1.13565	-2.19718	0.0276045	-0.96244	-1.9486	0.567859	-0.0778313	-1.05543	0.0113919	-0.743598	-1.67435	0.0897028	-0.185844	-1.13748	0.00418588	-0.574491	-1.48915	0.0018638	-1.50393	-2.83615	0.00626539	-0.760335	-1.69388	0.00476067	-0.929442	-1.90454	0.0121014	-0.553581	-1.46772	0.911345	0.0168044	1.01172	0.0308714	0.29803	1.22946	0.239324	-0.185301
ABA-sig-03	ABI5	Ta.10054.1.S1_at	0.0155323	0.80007	1.74118	0.874744	0.0299811	1.021	0.944029	-0.0139099	-1.00969	0.015141	0.816141	1.76069	0.94192	0.0160712	1.0112	0.0121207	0.830051	1.77775	0.0102479	1.99962	3.99895	0.966627	0.00887047	1.00617	0.0135762	-0.302027	-1.23287	0.00259784	1.70646	3.2636	0.26465	-0.293156	-1.22532	0.0015786	2.00849	4.02361	0.000759854	-1.72595	-3.30797	0.00614043	-2.9255	-7.59735	0.0012353	-2.90439	-7.48699	0.0031421	-2.61627
ABA-sig-04	ABI5	Ta.23671.1.S1_x_at	0.000319494	1.28713	2.44042	0.0888177	0.510954	1.42499	0.172344	-0.19558	-1.14518	2.89231e-05	1.6025	3.0367	0.178872	0.315374	1.24433	2.52506e-05	1.79808	3.47758	0.00568156	2.02977	4.0834	0.14606	0.322221	1.25025	0.0276835	-0.329654	-1.25671	0.00182138	2.02234	4.06241	0.962612	-0.00743367	-1.00517	0.00126462	2.35199	5.10528	0.000491863	0.844414	1.79554	0.657227	0.101773	1.07309	0.0745029	0.290506	1.22307	0.025944	0.424581
Note: Yellow highlights indicate P-value ≤ 0.05. Green and red highlights indicate symmetrical/linear fold change ≥ 2 and ≤-2, respectively.
[truncated: 4 more columns]
