# Supplementary material for: Transcriptomics of cytokinin and auxin metabolism and signaling genes during seed maturation in dormant and non-dormant wheat genotypes
Source: Sci Rep. 2019 Mar 8;9:3983. doi: 10.1038/s41598-019-40657-9 (PMC6408541; doi:10.1038/s41598-019-40657-9)
Supplement: Supplementary file 5 — Table S4 [file 41598_2019_40657_MOESM5_ESM.xlsx]

## Sheet: ETmet
Table S4. Expression patterns of probesets representing ethylene metabolism and ABA signaling genes in the endosperm of AC Domain and RL4452 genotypes during seed maturation.
AC-20, AC-30, AC-40, and AC-50 indicate AC domain samples at 20, 30, 40, and 50 days after anthesis; RL-20, RL-30, RL-40, and RL-50 indicate RL4452 samples at 20, 30, 40, and 50 days after anthesis.
			AC-30/AC-20			AC-40/AC-30			AC-50/AC-40			AC-50/AC-20			AC-50/AC-30			AC-40/AC-20			RL-30/RL-20			RL-40/RL-30			RL-50/RL-40			RL-50/RL-20			RL-50/RL-30			RL-40/RL-20			AC-20/RL-20			AC-30/RL-30			AC-40/RL-40			AC-50/RL-50
			P-value	log2 (Fold change)	Symmetrical raw fold change	P-value	log2(Fold change)	Symmetrical raw fold change	P-value	log2(Fold change)	Symmetrical raw fold change	P-value	log2(Fold change)	Symmetrical raw fold change	P-value	log2(Fold change)	Symmetrical raw fold change	P-value	log2(Fold change)	Symmetrical raw fold change	P-value	log2(Fold change)	Symmetrical raw fold change	P-value	log2(Fold change)	Symmetrical raw fold change	P-value	log2(Fold change)	Symmetrical raw fold change	P-value	log2(Fold change)	Symmetrical raw fold change	P-value	log2(Fold change)	Symmetrical raw fold change	P-value	log2(Fold change)	Symmetrical raw fold change	P-value	log2(Fold change)	Symmetrical raw fold change	P-value	log2(Fold change)	Symmetrical raw fold change	P-value	log2(Fold change)	Symmetrical raw fold change	P-value	log2(Fold change)
ET-met-01	ACS	Ta.25755.1.A1_at	0.218942	-0.96982	-1.9586	0.0617311	-1.12827	-2.18596	0.00696396	-0.72746	-1.65572	0.0262148	-2.82555	-7.08882	0.0242272	-1.85573	-3.61934	0.046077	-2.09809	-4.28141	0.0618716	-1.43365	-2.70129	0.00725495	-0.899172	-1.865	0.038619	-1.12888	-2.18688	0.0151943	-3.4617	-11.0173	0.012576	-2.02805	-4.07853	0.0246931	-2.33282	-5.03789	0.337444	-0.742977	-1.67363	0.445787	-0.27915	-1.21348	0.0171632	-0.508243	-1.42232	0.683884	-0.106826
ET-met-02	ACS	Ta.24076.1.S1_at	0.267452	-0.521465	-1.43541	0.794954	-0.100347	-1.07203	0.376034	-0.183439	-1.13559	0.0420342	-0.80525	-1.74745	0.509563	-0.283786	-1.21738	0.0404634	-0.621812	-1.53881	0.381378	-0.402449	-1.32175	0.216215	-0.457936	-1.37357	0.265405	0.10277	1.07383	0.102514	-0.757615	-1.69069	0.289285	-0.355166	-1.27913	0.0864243	-0.860385	-1.81552	0.635421	-0.155372	-1.11371	0.573491	-0.274387	-1.20948	0.51496	0.0832017	1.05937	0.284492	-0.203007
ET-met-03	ACS	TaAffx.71241.1.A1_at	0.394863	-0.359444	-1.28293	0.972067	-0.0131972	-1.00919	0.250507	-0.422579	-1.34032	0.095099	-0.79522	-1.73534	0.38291	-0.435776	-1.35264	0.151804	-0.372641	-1.29472	0.193594	-0.921093	-1.89355	0.292357	-0.6652	-1.58579	0.279263	-0.240608	-1.18149	0.0101296	-1.8269	-3.54774	0.193414	-0.905808	-1.87359	0.0134602	-1.58629	-3.00277	0.265148	0.285608	1.21892	0.264846	0.847257	1.79908	0.0117569	1.49926	2.82698	0.0378147	1.31729
ET-met-04	ACS	Ta.24341.1.S1_x_at	0.147481	-0.656669	-1.57644	0.0849792	-0.494591	-1.40892	0.746361	-0.0421571	-1.02965	0.0459215	-1.19342	-2.28694	0.0386457	-0.536748	-1.4507	0.0567624	-1.15126	-2.22108	0.102031	-0.561591	-1.47589	0.171056	-0.319447	-1.24785	0.0445789	-0.214255	-1.1601	0.0137425	-1.09529	-2.13656	0.078116	-0.533702	-1.44764	0.0186653	-0.881037	-1.8417	0.460244	-0.263571	-1.20045	0.192953	-0.35865	-1.28223	0.0414059	-0.533794	-1.44773	0.0188859	-0.361697
ET-met-05	ACS	TaAffx.70620.1.S1_at	0.093013	-0.582051	-1.49698	0.131361	-0.578887	-1.4937	0.871634	-0.0285911	-1.02001	0.00450011	-1.18953	-2.28078	0.0865562	-0.607478	-1.52359	0.0175527	-1.16094	-2.23603	0.125011	-0.675607	-1.59727	0.229302	-0.451145	-1.36712	0.261726	-0.211722	-1.15807	0.0104483	-1.33847	-2.52884	0.155223	-0.662867	-1.58323	0.00033612	-1.12675	-2.18367	0.0222755	-0.390963	-1.31127	0.451684	-0.297407	-1.22893	0.100002	-0.425149	-1.34271	0.243626	-0.242018
ET-met-06	ACO	Ta.9107.1.S1_x_at	0.798283	-0.07408	-1.05269	0.0446221	0.889171	1.85211	0.501336	0.505347	1.41946	0.176168	1.32044	2.49742	0.150611	1.39452	2.62901	0.0968894	0.815091	1.75941	0.719193	-0.106381	-1.07652	0.31124	-0.33161	-1.25842	0.0274055	1.7661	3.40132	0.0495287	1.32811	2.51073	0.0597553	1.43449	2.70286	0.0915115	-0.437991	-1.35472	0.23069	-0.429938	-1.34718	0.264416	-0.397637	-1.31735	0.0436827	0.823144	1.76926	0.578532	-0.437607
ET-met-07	ACO	Ta.9107.2.S1_a_at	0.703086	0.101599	1.07296	0.314541	-0.308316	-1.23826	0.536079	-0.239388	-1.18049	0.301149	-0.446105	-1.36236	0.298696	-0.547704	-1.46176	0.0614339	-0.206717	-1.15406	0.18524	-0.584981	-1.50002	0.73239	-0.117374	-1.08476	0.0425983	0.481603	1.39629	0.130972	-0.220752	-1.16534	0.353475	0.364229	1.28719	0.00966412	-0.702356	-1.62716	0.0392649	-0.240613	-1.18149	0.352319	0.445967	1.36223	0.0728545	0.255026	1.19336	0.294768	-0.465966
ET-met-08	ACO	Ta.9107.2.S1_at	0.738459	0.094744	1.06788	0.333438	-0.173225	-1.12758	0.196178	0.286829	1.21996	0.499352	0.208349	1.15536	0.257918	0.113605	1.08193	0.805575	-0.0784806	-1.05591	0.193945	-0.430862	-1.34804	0.438248	-0.174663	-1.1287	0.867039	0.0550415	1.03889	0.225582	-0.550484	-1.46458	0.679518	-0.119621	-1.08645	0.152155	-0.605525	-1.52153	0.282974	-0.470734	-1.38581	0.565255	0.0548727	1.03877	0.816283	0.056311	1.0398	0.364658	0.288099
ET-met-09	ACO	Ta.20570.1.A1_at	0.76597	0.0288085	1.02017	0.419411	-0.0829332	-1.05917	0.0301666	0.0971952	1.06969	0.244338	0.0430705	1.0303	0.875974	0.014262	1.00994	0.221175	-0.0541247	-1.03823	0.784635	-0.0448428	-1.03157	0.304806	0.139953	1.10187	0.480953	-0.092194	-1.06599	0.986012	0.00291607	1.00202	0.316917	0.0477589	1.03366	0.642635	0.09511	1.06815	0.746501	-0.0539884	-1.03813	0.831457	0.0196629	1.01372	0.187386	-0.203223	-1.15127	0.728415	-0.013834
ET-met-10	ACO	Ta.425.1.S1_s_at	0.680513	-0.137475	-1.09998	0.465688	-0.0847751	-1.06052	0.626026	-0.172216	-1.12679	0.434324	-0.394466	-1.31446	0.472681	-0.256991	-1.19498	0.533099	-0.22225	-1.16655	0.019588	-0.849416	-1.80177	0.152312	0.155548	1.11384	0.21435	0.135426	1.09842	0.0463005	-0.558442	-1.47268	0.0357915	0.290974	1.22347	0.0336268	-0.693868	-1.61762	0.390799	-0.334498	-1.26094	0.0196854	0.377444	1.29904	0.318524	0.137121	1.09971	0.619814	-0.170521
ET-met-11	ACO	Ta.425.2.S1_at	0.0198616	0.689721	1.61297	0.053372	-0.639976	-1.5583	0.640742	-0.10055	-1.07218	0.75441	-0.0508052	-1.03584	0.0465631	-0.740526	-1.67078	0.735248	0.0497452	1.03508	0.412738	-0.285995	-1.21925	0.436871	0.225561	1.16923	0.72599	-0.0528351	-1.0373	0.628635	-0.113269	-1.08168	0.518977	0.172726	1.12719	0.80321	-0.0604339	-1.04278	0.234732	-0.315978	-1.24486	0.10176	0.659737	1.5798	0.332989	-0.205799	-1.15332	0.249285	-0.253515
ET-met-12	ACO	Ta.425.3.A1_at	0.119425	0.4061	1.3251	0.498443	0.124485	1.09012	0.635127	0.108975	1.07846	0.084494	0.639559	1.55785	0.381097	0.233459	1.17565	0.0603209	0.530585	1.44451	0.458668	-0.185375	-1.13711	0.943151	0.0177152	1.01235	0.0686799	0.552595	1.46672	0.0951721	0.384935	1.3058	0.141149	0.57031	1.48484	0.182074	-0.16766	-1.12323	0.0180815	-0.724173	-1.65195	0.630231	-0.132698	-1.09634	0.855934	-0.0259284	-1.01814	0.160422	-0.469548
ET-met-13	ACO	TaAffx.59867.1.S1_at	0.777577	0.13516	1.09821	0.49164	-0.347649	-1.27249	0.0372038	0.169411	1.1246	0.527163	-0.0430785	-1.03031	0.710562	-0.178238	-1.1315	0.0586671	-0.212489	-1.15869	0.941023	-0.0122754	-1.00855	0.116483	-0.33461	-1.26104	0.0939662	0.145806	1.10635	0.15609	-0.20108	-1.14956	0.293504	-0.188804	-1.13982	0.0465582	-0.346886	-1.27181	0.886961	0.0147741	1.01029	0.744675	0.162209	1.119	0.0212813	0.149171	1.10893	0.0865011	0.172775
ET-met-14	ACO	TaAffx.59867.2.S1_at	0.222572	-0.384457	-1.30537	0.00436597	-0.675852	-1.59754	0.786865	-0.00434508	-1.00302	0.038711	-1.06465	-2.09167	0.00470967	-0.680197	-1.60236	0.0388628	-1.06031	-2.08538	0.343618	0.367245	1.28989	0.0229162	-0.467811	-1.38301	0.282747	-0.193458	-1.1435	0.453595	-0.294023	-1.22605	0.0457821	-0.661269	-1.58147	0.763386	-0.100566	-1.07219	0.153281	0.814444	1.75862	0.518153	0.0627412	1.04445	0.0312189	-0.1453	-1.10596	0.769904	0.0438131
ET-met-15	ACO	TaAffx.100446.1.S1_at	0.687132	-0.0437105	-1.03076	0.642358	-0.0946552	-1.06781	0.788595	-0.049333	-1.03479	0.102863	-0.187699	-1.13895	0.333713	-0.143988	-1.10495	0.447888	-0.138366	-1.10066	0.376829	-0.173216	-1.12757	0.530188	-0.0879301	-1.06284	0.983599	-0.00257887	-1.00179	0.219701	-0.263725	-1.20057	0.329778	-0.0905089	-1.06475	0.27607	-0.261146	-1.19843	0.69001	-0.0660496	-1.04685	0.619798	0.0634557	1.04497	0.782087	0.0567305	1.04011	0.909988	0.00997638
ET-met-16	ACO	Ta.18698.1.S1_at	0.35024	0.283319	1.21699	0.638796	-0.132872	-1.09647	0.0404403	0.406382	1.32536	0.0101741	0.556828	1.47103	0.371195	0.27351	1.20874	0.163105	0.150447	1.10991	0.755543	-0.0990951	-1.0711	0.669822	-0.0214598	-1.01499	0.177996	0.526714	1.44064	0.393765	0.406159	1.32515	0.191297	0.505254	1.41937	0.705116	-0.120555	-1.08715	0.992963	0.0027492	1.00191	0.244783	0.385163	1.30601	0.0589098	0.273751	1.20895	0.61792	0.153418
ET-met-17	ACO	TaAffx.80306.1.S1_at	0.129659	-0.369108	-1.29155	0.016711	-0.371374	-1.29358	0.270288	0.172287	1.12684	0.0875778	-0.568195	-1.48267	0.246486	-0.199087	-1.14797	0.0341881	-0.740482	-1.67073	0.0433255	-1.15926	-2.23343	0.509704	-0.0742057	-1.05278	0.0256014	0.568356	1.48283	0.116438	-0.665111	-1.58569	0.000506654	0.49415	1.40849	0.0434704	-1.23347	-2.35131	0.146926	-0.660974	-1.58115	0.11553	0.129179	1.09367	0.214213	-0.167989	-1.12349	0.0382012	-0.564058
ET-met-18	ACO	Ta.22475.1.S1_at	0.00682995	-0.142166	-1.10356	0.88499	0.0286309	1.02004	0.938152	0.0153201	1.01068	0.0127552	-0.0982148	-1.07045	0.00718744	0.0439511	1.03093	0.583384	-0.113535	-1.08188	0.553942	-0.126918	-1.09196	0.929081	0.0222949	1.01557	0.658876	-0.107146	-1.07709	0.325392	-0.211769	-1.15811	0.5134	-0.084851	-1.06058	0.720149	-0.104623	-1.07521	0.672726	-0.075818	-1.05396	0.429743	-0.091066	-1.06516	0.780829	-0.08473	-1.06049	0.562811	0.037736
ET-met-19	ACO	Ta.28756.2.S1_at	0.529352	-0.148791	-1.10864	0.0861727	0.63741	1.55553	0.171546	-0.145892	-1.10641	0.0296769	0.342728	1.26815	0.132639	0.491519	1.40592	0.0163332	0.488619	1.4031	0.371937	-0.213258	-1.1593	0.0786338	0.379222	1.30064	0.0231981	0.318198	1.24677	0.0906851	0.484161	1.39877	0.0237187	0.69742	1.6216	0.406911	0.165963	1.12191	0.476123	0.137897	1.1003	0.455845	0.202365	1.15058	0.0194164	0.460553	1.37607	0.954806	-0.0035364
ET-met-20	ACO	Ta.28756.2.S1_x_at	0.528073	-0.183911	-1.13596	0.752741	0.0937192	1.06712	0.357381	0.298475	1.22984	0.467835	0.208284	1.15531	0.148732	0.392195	1.31239	0.79543	-0.0901913	-1.06451	0.179084	-0.701721	-1.62644	0.616552	0.201701	1.15005	0.293733	0.392016	1.31222	0.736757	-0.108005	-1.07774	0.201236	0.593716	1.50913	0.248506	-0.50002	-1.41423	0.959835	0.0171574	1.01196	0.211515	0.534968	1.44891	0.306491	0.426986	1.34442	0.24582	0.333446
ET-met-21	ACO	Ta.28942.1.S1_at	0.465971	0.225726	1.16937	0.133169	0.616836	1.53351	0.323921	0.380087	1.30142	0.0534008	1.22265	2.33375	0.120052	0.996923	1.99574	0.00670884	0.842562	1.79323	0.391855	-0.215611	-1.1612	0.640701	0.109415	1.07879	0.0342244	1.32096	2.49832	0.0396331	1.21476	2.32103	0.0387411	1.43037	2.69517	0.515845	-0.106196	-1.07639	0.0469597	-0.481014	-1.39572	0.907786	-0.0396766	-1.02788	0.0489337	0.467744	1.38295	0.329698	-0.473129
ET-met-22	ACO	Ta.28942.1.S1_x_at	0.544329	-0.122198	-1.08839	0.148156	0.311983	1.24141	0.138248	0.28339	1.21705	0.092581	0.473174	1.38816	0.0270602	0.595373	1.51086	0.402368	0.189784	1.14059	0.480443	-0.178548	-1.13174	0.454402	-0.0654029	-1.04638	0.0164349	0.603235	1.51912	0.229567	0.359285	1.28279	0.0172865	0.537832	1.45179	0.365294	-0.24395	-1.18423	0.278594	-0.367826	-1.29041	0.0836737	-0.311476	-1.24098	0.635579	0.0659093	1.04674	0.0801728	-0.253936
ET-met-23	ACO	TaAffx.28482.1.S1_at	0.178124	0.0824761	1.05883	0.295901	-0.227529	-1.17083	0.459085	0.23842	1.1797	0.699852	0.0933675	1.06686	0.962624	0.0108914	1.00758	0.477094	-0.145053	-1.10577	0.221365	-0.394563	-1.31455	0.873772	0.020212	1.01411	0.777319	0.037254	1.02616	0.274861	-0.337097	-1.26321	0.263667	0.057466	1.04064	0.272869	-0.374351	-1.29626	0.526431	-0.173109	-1.12749	0.00385734	0.30393	1.2345	0.801744	0.0561897	1.03972	0.342269	0.257356
ET-met-24	ACO	Ta.21049.1.S1_at	0.205246	0.544996	1.45902	0.0600581	-0.88062	-1.84117	0.0706779	-0.415354	-1.33363	0.07712	-0.750978	-1.68293	0.0287598	-1.29597	-2.45543	0.271353	-0.335624	-1.26192	0.531763	-0.390346	-1.31071	0.391635	-0.342591	-1.26803	0.825286	-0.0846961	-1.06046	0.265508	-0.817634	-1.76251	0.305097	-0.427287	-1.3447	0.304989	-0.732938	-1.66202	0.879839	0.0892833	1.06384	0.0729399	1.02463	2.03443	0.196878	0.486597	1.40114	0.596109	0.155939
ET-met-25	ACO	Ta.21049.2.S1_at	0.0846731	0.399973	1.31948	0.0804521	-0.461417	-1.37689	0.573624	0.124037	1.08978	0.754953	0.0625916	1.04434	0.236965	-0.337381	-1.26346	0.588615	-0.0614449	-1.04351	0.0693807	0.100602	1.07222	0.190173	-0.167078	-1.12278	0.916784	0.0214419	1.01497	0.807753	-0.0450345	-1.03171	0.460866	-0.145636	-1.10622	0.53176	-0.0664764	-1.04716	0.326671	0.0741756	1.05276	0.0816029	0.373547	1.29553	0.569869	0.0792071	1.05644	0.515135	0.181802
ET-met-26	ACO	Ta.21049.2.S1_x_at	0.450062	0.222175	1.16649	0.924631	-0.0273844	-1.01916	0.571583	-0.125526	-1.09091	0.711094	0.069265	1.04918	0.5636	-0.15291	-1.11181	0.443449	0.194791	1.14456	0.772915	-0.0515362	-1.03637	0.479046	-0.223678	-1.16771	0.401777	0.243776	1.18409	0.788745	-0.0314383	-1.02203	0.922959	0.0200979	1.01403	0.319514	-0.275214	-1.21017	0.419982	-0.132731	-1.09637	0.633328	0.14098	1.10265	0.327313	0.337274	1.26337	0.840091	-0.0320281
ET-met-27	ACO	Ta.21049.3.S1_at	0.885742	-0.0373428	-1.02622	0.611281	0.114123	1.08232	0.00125853	0.182653	1.13497	0.178135	0.259433	1.19701	0.261094	0.296776	1.2284	0.606964	0.0767803	1.05466	0.116155	-0.1884	-1.1395	0.997966	-0.000362999	-1.00025	0.239938	0.179652	1.13261	0.782452	-0.00911131	-1.00633	0.136917	0.179289	1.13233	0.217282	-0.188763	-1.13979	0.312693	-0.17075	-1.12564	0.931726	-0.019692	-1.01374	0.463489	0.094794	1.06791	0.0679652	0.0977945
Note: Yellow highlights indicate P-value ≤ 0.05. Green and red highlights indicate symmetrical/linear fold change ≥ 2 and ≤-2, respectively.
[truncated: 4 more columns]

## Sheet: ABAsign
Table S4. Expression patterns of probesets representing ethylene metabolism and ABA signaling genes in the endosperm of AC Domain and RL4452 genotypes during seed maturation.
AC-20, AC-30, AC-40, and AC-50 indicate AC domain samples at 20, 30, 40, and 50 days after anthesis; RL-20, RL-30, RL-40, and RL-50 indicate RL4452 samples at 20, 30, 40, and 50 days after anthesis.
			AC-30/AC-20			AC-40/AC-30			AC-50/AC-40			AC-50/AC-20			AC-50/AC-30			AC-40/AC-20			RL-30/RL-20			RL-40/RL-30			RL-50/RL-40			RL-50/RL-20			RL-50/RL-30			RL-40/RL-20			AC-20/RL-20			AC-30/RL-30			AC-40/RL-40			AC-50/RL-50
			P-value	log2 (Fold change)	Symmetrical raw fold change	P-value	log2(Fold change)	Symmetrical raw fold change	P-value	log2(Fold change)	Symmetrical raw fold change	P-value	log2(Fold change)	Symmetrical raw fold change	P-value	log2(Fold change)	Symmetrical raw fold change	P-value	log2(Fold change)	Symmetrical raw fold change	P-value	log2(Fold change)	Symmetrical raw fold change	P-value	log2(Fold change)	Symmetrical raw fold change	P-value	log2(Fold change)	Symmetrical raw fold change	P-value	log2(Fold change)	Symmetrical raw fold change	P-value	log2(Fold change)	Symmetrical raw fold change	P-value	log2(Fold change)	Symmetrical raw fold change	P-value	log2(Fold change)	Symmetrical raw fold change	P-value	log2(Fold change)	Symmetrical raw fold change	P-value	log2(Fold change)	Symmetrical raw fold change	P-value	log2(Fold change)
ABA-sig-01	ABI3	TaAffx.105982.1.S1_s_at	0.866247	-0.0384224	-1.02699	0.296007	0.244977	1.18507	0.55221	0.0317741	1.02227	0.16152	0.238329	1.17962	0.263511	0.276751	1.21146	0.177858	0.206555	1.15393	0.921839	-0.0134465	-1.00936	0.621356	0.181258	1.13387	0.607482	0.175283	1.12919	0.00758227	0.343095	1.26848	0.0936081	0.356541	1.28035	0.623494	0.167812	1.12335	0.37069	-0.120149	-1.08685	0.561445	-0.145125	-1.10583	0.805715	-0.081406	-1.05805	0.0354037	-0.224915
ABA-sig-02	ABI3	Ta.42.1.S1_at	0.537412	-0.144589	-1.10542	0.0134721	1.67079	3.18388	0.0041073	0.376726	1.29839	0.000165786	1.90292	3.7397	0.00914046	2.04751	4.13392	5.60791e-05	1.5262	2.88026	0.0696752	0.44125	1.35778	0.0223287	0.411233	1.32982	0.0177454	0.984531	1.97867	0.00845287	1.83701	3.5727	0.00699187	1.39576	2.63128	0.0252028	0.852483	1.80561	0.77326	0.0405894	1.02853	0.108357	-0.54525	-1.45927	0.00767886	0.714303	1.64069	0.467021	0.106498
ABA-sig-03	ABI5	Ta.10054.1.S1_at	0.957544	0.0101958	1.00709	0.531243	0.540235	1.45421	0.649868	0.941847	1.92098	0.458587	1.49228	2.81333	0.460407	1.48208	2.79352	0.528329	0.550431	1.46452	0.0465703	0.94973	1.93151	0.957763	0.0138761	1.00967	0.433879	0.231736	1.17425	0.0321123	1.19534	2.28999	0.140562	0.245612	1.18559	0.0859268	0.963606	1.95018	0.00938082	-2.53916	-5.81252	0.0010375	-3.4787	-11.1479	0.0586023	-2.95234	-7.74002	0.303756	-2.24223
ABA-sig-04	ABI5	Ta.23671.1.S1_x_at	0.647023	-0.0997241	-1.07157	0.0111535	1.79843	3.47842	0.010229	0.554772	1.46894	0.000284904	2.25348	4.76831	0.00616097	2.3532	5.10957	0.00127964	1.69871	3.2461	0.142889	0.595938	1.51145	0.0314465	0.656626	1.57639	0.0656441	0.69409	1.61786	0.0216909	1.94665	3.85479	0.0140512	1.35072	2.55039	0.043509	1.25256	2.38265	0.676165	0.120944	1.08745	0.0953545	-0.574718	-1.48939	0.0416019	0.567086	1.48153	0.109832	0.427769
Note: Yellow highlights indicate P-value ≤ 0.05. Green and red highlights indicate symmetrical/linear fold change ≥ 2 and ≤-2, respectively.
[truncated: 4 more columns]
