# Supplementary material for: Transcriptomics of cytokinin and auxin metabolism and signaling genes during seed maturation in dormant and non-dormant wheat genotypes
Source: Sci Rep. 2019 Mar 8;9:3983. doi: 10.1038/s41598-019-40657-9 (PMC6408541; doi:10.1038/s41598-019-40657-9)
Supplement: Supplementary file 6 — Table S5 [file 41598_2019_40657_MOESM6_ESM.xlsx]

## Sheet: Table S1
Table S5. Detailed annotation of cytokinin (CK), auxin, ethylene (ET) and abscisic acid (ABA) related probesets and their respective genes including gene names and GenBank IDs.
Hormone	Gene function	Gene name	Gene abbreviation	Representing probeset	Gene ID in GenBank
CK	CK biosynthesis	Isopentenyltransferase	TaIPT2-2	Ta.27550.1.S1_at	BT009074
CK	CK biosynthesis	Lonely Guy	TaLOG3	TaAffx.12490.1.S1_at	BQ904276
CK	CK biosynthesis	Lonely Guy	TaLOG8	TaAffx.52819.1.S1_at	CA700588
CK	CK inactivation	Cytokinin oxidases/dehydrogenase	TaCKX4-3	Ta.24307.1.S1_at	AL822297
CK	CK inactivation	Cytokinin oxidases/dehydrogenase	TaCKX7-2	Ta.4850.1.A1_s_at	BG905091
CK	CK conjugation	Cis zeatin-O-glucosyltransferase	TacZOG1-2	TaAffx.17044.1.S1_at	AL820408
CK	CK reactivation	Glucosidase	TaGLU4	Ta.23909.1.S1_x_at	BJ292155
CK	CK signaling	Arabidopsis histidine kinase	TaAHK4	Ta.963.1.A1_x_at	CK163854
CK	CK signaling	Arabidopsis histidine-containing phosphotransmitter	TaAHP2	TaAffx.61545.1.S1_at	CA707903
CK	CK signaling	Arabidopsis response regulator	TaARR9	TaAffx.119928.1.A1_s_at	BJ251441
CK	CK signaling	Arabidopsis response regulator	TaARR12	Ta.6529.2.S1_a_at	CA618248
Auxin	Auxin biosynthesis	Tyrosine decarboxylase	TaTDC	Ta.27266.1.S1_at	CA605995
Auxin	Auxin biosynthesis	Aldehyde oxidase	TaAO3	TaAffx.97075.1.S1_at	AJ615666
Auxin	Auxin biosynthesis	Tryptophan aminotransferase related	TaTAR2	Ta.1261.1.A1_at	BJ254883
Auxin	Auxin biosynthesis	Flavin monooxygenases	TaYUC11	TaAffx.7983.1.S1_at	CA641271
Auxin	Auxin homeostasis	Gycoside hydrolase 3	TaGH3.2	Ta.4110.1.S1_at	BQ161714
Auxin	Auxin homeostasis	Gycoside hydrolase 3	TaGH3.8	TaAffx.87187.1.S1_at	CA594339
Auxin	Auxin homeostasis	IAA-alanine resistant 3	TaIAR3	Ta.7272.2.S1_a_at	BJ260859
Auxin	Auxin homeostasis	IAA-leucine resistant 1-like	TaILL	TaAffx.38763.1.S1_at	BJ211689
Auxin	Auxin transporter	PIN-FORMED	TaPIN9	Ta.5171.1.S1_at	CA653575
Auxin	Auxin signaling	Auxin-resistant	TaAXR1	Ta.7558.2.S1_at	BQ609768
Auxin	Auxin signaling	Related to ubiquitin	TaRUB1-1	Ta.14475.1.S1_at	BJ275174
Auxin	Auxin signaling	Related to ubiquitin	TaRUB1-2	TaAffx.128584.1.S1_s_at	CK154688
Auxin	Auxin signaling	Related to ubiquitin	TaRUB3-1	Ta.28553.7.S1_at	BJ262528
Auxin	Auxin signaling	Related to ubiquitin	TaRUB3-2	Ta.4439.1.A1_at	BJ291458
Auxin	Auxin signaling	Related to ubiquitin	TaRUB3-3	TaAffx.94339.1.S1_at	BJ216982
Auxin	Auxin signaling	Auxin binding protein	TaABP1	Ta.14175.1.S1_at	BQ801741
Auxin	Auxin signaling	Auxin response factor	TaARF1	TaAffx.122818.1.S1_at	CA679260
Auxin	Auxin signaling	Auxin response factor	TaARF6	Ta.6394.1.A1_at	BJ309507
Auxin	Auxin signaling	Auxin response factor	TaARF16	Ta.7431.1.A1_at	CD889539
ET	ET biosynthesis	1-aminocyclopropane-1-carboxylic acid (ACC) synthase	TaACS7	TaAffx.71241.1.A1_at	BJ318186
ET	ET biosynthesis	ACC oxidase	TaACO1	Ta.21049.1.S1_at	CA652678
ET	ET biosynthesis	ACC oxidase	TaACO2	Ta.9107.2.S1_a_at	CK216168
ABA	ABA signaling	ABA-insensitive 3	TaABI3	Ta.42.1.S1_at	AB047554
ABA	ABA signaling	ABA-insensitive 5	TaABI5	Ta.10054.1.S1_at	AF519804
