# Supplementary material for: Transcriptomics of cytokinin and auxin metabolism and signaling genes during seed maturation in dormant and non-dormant wheat genotypes
Source: Sci Rep. 2019 Mar 8;9:3983. doi: 10.1038/s41598-019-40657-9 (PMC6408541; doi:10.1038/s41598-019-40657-9)
Supplement: Supplementary file 7 — Table S6 [file 41598_2019_40657_MOESM7_ESM.xlsx]

## Sheet: Sheet1
Table S6. Gene specific primer sequences for gene expression analysis using RT-qPCR.
Probeset ID	Corresponding gene	Hormone type	Forward Primer	Reverse Primer	Product size (bp)
TaAffx.17044.1.S1_at	TacZOG1	Cytokinin	GCGATAGACTCCGACGAAGG	TCACTTTGTGATGCGACCGA	135
Ta.23909.1.S1_x_at	TaGLU4	Cytokinin	AGTCCGAGGTTATTTTTGGGGT	GGACTCAGCCTTGTGGTTCA	141
TaAffx.97075.1.S1_at	TaAAO3	Auxin	GTTTGTTCGTGTTGCGTGGT	ACCTGCCTCCAAGCTCAATC	138
Ta.28553.7.S1_at	TaRUB3-1	Auxin	AACGGTGACACTGCATCAAT	CGTCTCATCTTCGCCGGTAA	200
	Actin		ATGGAAGCTGCTGGAATCCAT	CCTTGCTCATACGGTCAGCAATAC	142
